# Supplementary material for: Determination of Methyl Group Positions in Long-Chain Aliphatic Methyl Ethers and Alcohols by Gas Chromatography/Orbitrap Mass Spectrometry
Source: Anal Chem. 2025 Jul 29;97(31):17150–7. doi: 10.1021/acs.analchem.5c03083 (PMC12355476; doi:10.1021/acs.analchem.5c03083)
Supplement: Supplementary file 1 [file ac5c03083_si_001.xlsx]

## Sheet: 1-methoxyhexacosane
SPECTRUM - MS
EGC0422.raw
FTMS + p EI Full ms [40.0000-500.0000]
Scan #: 1570-1572
RT: 37.86-37.88
AV: 3
m/z	Intensity	Relative	Composition
40.2099	85142.9	0.14
40.8024	84588.2	0.14
41.0389	6.198e+06	10.4	C3 H5
41.177	87882.5	0.15
41.7654	91876.7	0.15
41.7859	118176	0.2
41.9575	92556.8	0.16
42.0468	861082	1.44	C3 H6
43.0546	11984323	20.1	C3 H7
43.0634	94307.1	0.16
43.3051	84886.5	0.14
43.3482	79486.2	0.13
43.6734	88311.9	0.15
44.0579	396804	0.67
45.0338	5.43848e+06	9.12	C2 H5 O
46.0372	87871.5	0.15
46.3361	84788.5	0.14
47.2095	123460	0.21
50.7099	14966.9	0.03
50.8632	13616.2	0.02
52.0625	11432.9	0.02
52.2095	15194.3	0.03
52.2757	12869.1	0.02
53.0224	12834.4	0.02
53.0388	132764	0.22	C4 H5
54.0467	169209	0.28	C4 H6
55.0545	6.43324e+06	10.79	C4 H7
56.0578	344416	0.58
56.0623	2.1909e+06	3.67	C4 H8
56.0631	43838.9	0.07	C4 H8
56.2922	12839.2	0.02
57.0657	113084	0.19
57.0671	34436.6	0.06	C4 H9
57.0701	10317924	17.31	C4 H9
58.0416	14803.9	0.02	C3 H6 O
58.0735	454152	0.76
58.4448	15294	0.03
58.4642	13483	0.02
58.4784	13370.4	0.02
58.5059	16902.4	0.03
59.0494	43165.3	0.07	C3 H7 O
59.0552	14415.8	0.02
61.9089	12522	0.02
62.5865	17144.7	0.03
62.785	14140.7	0.02
63.3578	16689	0.03
63.4366	14676.9	0.02
64.6616	15235.8	0.03
65.0387	88551.6	0.15	C5 H5
65.2066	11997.3	0.02
66.0465	1258132	2.11	C5 H6
66.3928	13161.1	0.02
67.0543	9344193	15.67	C5 H7
67.2944	16219.3	0.03
67.6434	12162	0.02
68.0577	545753	0.92
68.0622	6.64335e+06	11.14	C5 H8
69.0594	18958.2	0.03
69.0656	226520	0.38
69.07	22227874	37.28	C5 H9
70.0734	1.26685e+06	2.12
70.0778	7.29146e+06	12.23	C5 H10
71.0492	422636	0.71	C4 H7 O
71.0812	449245	0.75
71.0856	12369459	20.75	C5 H11
72.089	659340	1.11
72.507	13077	0.02
73.3289	18640.1	0.03
73.6142	17595.5	0.03
73.8881	14637	0.02
74.7213	15878.3	0.03
75.1992	15104.1	0.03
77.0386	69391	0.12	C6 H5
78.0466	18090.1	0.03	C6 H6
78.3026	15392.1	0.03
78.5419	18129.1	0.03
79.0543	719219	1.21	C6 H7
80.0578	22794.4	0.04
80.0622	927266	1.56	C6 H8
81.0656	48198.9	0.08
81.07	13381368	22.44	C6 H9
81.2439	15713.5	0.03
82.0489	12017.4	0.02
82.0734	825149	1.38
82.0778	25706148	43.12	C6 H10
82.9923	33096	0.06
83.0718	41978.5	0.07
83.0813	1.61499e+06	2.71
83.0856	43860820	73.57	C6 H11
83.1	49834.2	0.08
83.1783	20850	0.03
83.3923	15756.7	0.03
83.5323	11365.1	0.02
84.089	3047880	5.11
84.0935	5.68982e+06	9.54	C6 H12
85.0649	135873	0.23	C5 H9 O
85.0924	61383.9	0.1
85.0969	306606	0.51
85.1013	14213815	23.84	C6 H13
85.2039	11511.6	0.02
86.0728	34530.2	0.06	C5 H10 O
86.1047	934691	1.57
86.2367	14130.2	0.02
86.4541	12221.8	0.02
87.0806	1.10424e+06	1.85	C5 H11 O
87.0821	22927.8	0.04	C5 H11 O
88.084	48915.3	0.08
88.5198	14685.1	0.02
91.0543	71148.5	0.12	C7 H7
93.07	260351	0.44	C7 H9
93.9019	15243.5	0.03
94.0779	444563	0.75	C7 H10
94.6775	14151.1	0.02
95.0857	7.91775e+06	13.28	C7 H11
95.4219	15025.5	0.03
95.7318	16350.2	0.03
95.7551	13260.3	0.02
96.0891	557838	0.94
96.0935	17148740	28.76	C7 H12
96.826	14174.7	0.02
96.9835	15535.1	0.03
97.0838	63289.2	0.11
97.0971	1.19126e+06	2
97.0984	229708	0.39	C7 H13
97.1013	59620516	100	C7 H13
97.1194	58891.7	0.1
97.1628	16143.1	0.03
97.2184	27088.7	0.05
97.4353	17617.5	0.03
97.596	14903.4	0.02
98.1047	4268154	7.16
98.1091	3.26199e+06	5.47	C7 H14
99.108	146196	0.25
99.1125	193260	0.32
99.117	5255570	8.82	C7 H15
100.12	403868	0.68
101.096	168841	0.28	C6 H13 O
103.5	15802.6	0.03
104.592	15754.8	0.03
104.806	17559.3	0.03
104.925	15035.6	0.03
107.086	84312.8	0.14	C8 H11
108.094	187127	0.31	C8 H12
109.101	3.19387e+06	5.36	C8 H13
110.105	289172	0.49
110.109	8603107	14.43	C8 H14
110.516	14629.7	0.02
110.973	21278.1	0.04
111.047	14060.2	0.02
111.094	15306.5	0.03
111.096	22392.6	0.04
111.117	45628976	76.53	C8 H15
111.139	27774.3	0.05
112.12	4.00024e+06	6.71
112.125	2.98104e+06	5	C8 H16
112.127	55619.7	0.09	C8 H16
113.124	148186	0.25
113.128	219038	0.37
113.133	3.92698e+06	6.59	C8 H17
114.136	342384	0.57
114.24	14648.4	0.02
115.112	17962.9	0.03	C7 H15 O
117.445	12070.5	0.02
117.543	12528.6	0.02
117.85	11684.1	0.02
119.404	14697.9	0.02
121.101	89651.6	0.15	C9 H13
121.624	12195.9	0.02
122.109	1.07027e+06	1.8	C9 H14
122.214	13873.7	0.02
123.113	90407.3	0.15
123.117	3.6096e+06	6.05	C9 H15
124.121	389008	0.65
124.125	11312633	18.97	C9 H16
125.044	12897.7	0.02
125.128	1.24126e+06	2.08
125.133	26646106	44.69	C9 H17
125.159	15390.1	0.03
125.404	14054.1	0.02
126.132	23365.8	0.04
126.136	2.51802e+06	4.22
126.14	2.05344e+06	3.44	C9 H18
126.143	45668.4	0.08	C9 H18
126.343	17629.5	0.03
127.139	98330.8	0.16
127.144	209485	0.35
127.148	2.72318e+06	4.57	C9 H19
128.152	254717	0.43
129.18	17576.2	0.03
130.937	14915.1	0.03
135.117	25678.8	0.04	C10 H15
136.125	855776	1.44	C10 H16
137.128	67935.5	0.11
137.133	2958358	4.96	C10 H17
138.136	243968	0.41
138.141	9046028	15.17	C10 H18
139.144	875998	1.47
139.148	14281830	23.95	C10 H19
140.147	15647.8	0.03
140.152	1.5216e+06	2.55
140.156	1721917	2.89	C10 H20
141.155	66585.4	0.11
141.159	123713	0.21
141.164	2.28584e+06	3.83	C10 H21
141.944	16141.1	0.03
142.167	253423	0.43
142.878	14764.3	0.02
150.14	79731.9	0.13	C11 H18
150.817	16112.2	0.03
151.148	957110	1.61	C11 H19
151.846	10544.5	0.02
152.151	46236.3	0.08
152.156	5852122	9.82	C11 H20
153.16	668640	1.12
153.164	9696705	16.26	C11 H21
154.164	44896.5	0.08
154.167	1.1149e+06	1.87
154.172	1.60953e+06	2.7	C11 H22
154.658	16110.7	0.03
155.13	13469	0.02
155.17	34569.8	0.06
155.175	183165	0.31
155.179	1.99994e+06	3.35	C11 H23
156.183	212682	0.36
156.364	13901	0.02
160.7	14966.3	0.03
161.774	13361.7	0.02
162.712	16651.1	0.03
164.156	19110.9	0.03	C12 H20
165.164	695082	1.17	C12 H21
166.168	72195.7	0.12
166.172	4.64942e+06	7.8	C12 H22
166.622	17251	0.03
167.175	606556	1.02
167.18	7.63656e+06	12.81	C12 H23
168.179	61324	0.1
168.183	911686	1.53
168.187	1464877	2.46	C12 H24
169.187	67557.5	0.11
169.191	172121	0.29
169.195	1.57127e+06	2.64	C12 H25
170.199	209461	0.35
179.179	455057	0.76	C13 H23
180.184	100236	0.17
180.187	4.44834e+06	7.46	C13 H24
181.191	574241	0.96
181.195	5737406	9.62	C13 H25
182.199	730563	1.23
182.203	1.33173e+06	2.23	C13 H26
183.207	139580	0.23
183.211	1.45702e+06	2.44	C13 H27
184.214	193520	0.32
192.188	18915.2	0.03	C14 H24
193.195	385224	0.65	C14 H25
194.203	4.09941e+06	6.88	C14 H26
195.207	493913	0.83
195.211	4.38529e+06	7.36	C14 H27
196.209	25309	0.04
196.214	624489	1.05
196.219	1.06419e+06	1.78	C14 H28
197.218	48020.4	0.08
197.222	128359	0.22
197.227	1.24351e+06	2.09	C14 H29
198.23	191250	0.32
205.684	13892.3	0.02
207.033	46979	0.08
207.211	300427	0.5	C15 H27
208.219	3.85397e+06	6.46	C15 H28
209.222	403263	0.68
209.227	3.22904e+06	5.42	C15 H29
210.23	411124	0.69
210.234	968381	1.62	C15 H30
211.238	87366.2	0.15
211.242	881285	1.48	C15 H31
212.246	154378	0.26
214.283	17326.5	0.03
221.227	264386	0.44	C16 H29
221.279	12711.5	0.02
222.234	3567290	5.98	C16 H30
223.243	2.60301e+06	4.37	C16 H31
224.245	277905	0.47
224.251	862466	1.45	C16 H32
225.258	752708	1.26	C16 H33
226.261	142820	0.24
226.419	15261.8	0.03
235.242	224801	0.38	C17 H31
235.276	15968.6	0.03
236.053	15456.6	0.03
236.25	3.23805e+06	5.43	C17 H32
237.258	1844834	3.09	C17 H33
238.267	751930	1.26	C17 H34
239.268	31966.9	0.05
239.274	497903	0.84	C17 H35
240.277	104644	0.18
242.161	15503.5	0.03
246.624	15314.7	0.03
249.258	153189	0.26	C18 H33
250.266	2.91396e+06	4.89	C18 H34
251.274	1.30642e+06	2.19	C18 H35
252.282	784137	1.32	C18 H36
252.847	17487.2	0.03
253.29	281220	0.47	C18 H37
254.293	42997.8	0.07
258.521	15964.6	0.03
263.274	138331	0.23	C19 H35
264.281	2.60538e+06	4.37	C19 H36
265.283	45942.3	0.08
265.29	1.03919e+06	1.74	C19 H37
266.298	660980	1.11	C19 H38
267.305	250843	0.42	C19 H39
268.157	12379.5	0.02
268.166	14615.2	0.02
268.308	24976.8	0.04
277.289	46497	0.08	C20 H37
278.297	2189670	3.67	C20 H38
279.306	782090	1.31	C20 H39
280.294	19812.2	0.03
280.313	788166	1.32	C20 H40
281.322	338658	0.57	C20 H41
282.324	89113.2	0.15
284.909	15117.9	0.03
290.372	14768.8	0.02
292.313	1693302	2.84	C21 H40
293.321	671100	1.13	C21 H41
294.329	743015	1.25	C21 H42
295.337	489874	0.82	C21 H43
296.34	99815.8	0.17
305.32	16995.3	0.03	C22 H41
306.194	11980	0.02
306.329	1124278	1.89	C22 H42
307.336	491542	0.82	C22 H43
308.344	843621	1.41	C22 H44
309.348	184475	0.31
310.354	18312.5	0.03
320.344	894218	1.5	C23 H44
321.352	692963	1.16	C23 H45
322.36	228034	0.38	C23 H46
323.365	14926.8	0.03	C23 H47
325.348	15668.8	0.03	C22 H45 O
334.36	369495	0.62	C24 H46
335.368	266980	0.45	C24 H47
336.375	3010607	5.05	C24 H48
337.379	794871	1.33
338.382	83029.3	0.14
339.363	47276.6	0.08	C23 H47 O
353.378	1.1736e+06	1.97	C24 H49 O	M-43
354.381	294948	0.49
355.385	21357	0.04
358.584	25472.5	0.04
362.391	90539	0.15	C26 H50
363.395	20700.2	0.03
364.407	5.12097e+06	8.59	C26 H52
364.421	81573	0.14
365.411	1.58707e+06	2.66
366.417	322220	0.54
375.913	14126	0.02
395.425	261974	0.44	C27 H55 O
396.429	80913.8	0.14
397.441	249670	0.42	C27 H57 O

## Sheet: 1-methoxy-12-methylnonacosane 
SPECTRUM - MS
EGC0371.raw
FTMS + p EI Full ms [45.0000-500.0000]
Scan #: 1341-1345
RT: 29.67-29.71
AV: 5
m/z	Intensity	Relative	Composition
46.995	159.2	0
47.2278	6814.9	0.21
47.4541	7164.5	0.22
48.0186	4903.8	0.15
49.1316	544.7	0.02
49.3045	5070.4	0.16
49.7675	502.9	0.02
50.0787	540.8	0.02
50.6304	961.4	0.03
50.6901	305.2	0.01
50.7565	123.9	0
51.4465	1131	0.04
51.5406	581.3	0.02
51.7884	138.4	0
52.1048	578.8	0.02
52.1879	1092.9	0.03
52.2956	1156.4	0.04
52.5255	136.6	0
53.0387	8284.9	0.26	C4 H5
53.305	149.6	0
53.3577	1139.3	0.04
53.3608	807	0.03
53.4974	1244.9	0.04
53.6911	1156.5	0.04
54.0466	6336.7	0.2	C4 H6
54.1838	573.4	0.02
54.537	596.8	0.02
55.0536	2914.6	0.09	C4 H7
55.0544	256438	8.05	C4 H7
55.5869	164.9	0.01
55.9558	651.5	0.02
56.0578	11705.4	0.37	C3 [13]C H7
56.0614	3021	0.09	C4 H8
56.0622	83637.4	2.62	C4 H8
56.6628	336.8	0.01
56.9014	1108.6	0.03
57.0656	4894.8	0.15	C3 [13]C H8
57.07	658076	20.65	C4 H9
58.0734	30680.5	0.96	C3 [13]C H9
58.0969	1080.2	0.03
59.0313	144.2	0
59.2077	1281	0.04
59.2329	144.4	0
59.3817	1068.1	0.03
59.6624	140.1	0
59.732	674.2	0.02
62.7565	332.2	0.01
62.8276	150.7	0
63.8326	558.6	0.02
63.8437	1209.9	0.04
63.9558	1368.2	0.04
65.0385	4685.9	0.15	C5 H5
65.7959	322.4	0.01
65.8461	1224	0.04
66.0465	47992.8	1.51	C5 H6
66.6292	134.5	0
67.0499	616.6	0.02	C4 [13]C H6
67.0543	304370	9.55	C5 H7
67.3081	607	0.02
67.3814	121.4	0
67.6814	129.9	0
67.8849	341.2	0.01
68.0576	16118.3	0.51	C4 [13]C H7
68.0621	111269	3.49	C5 H8
68.8512	151.2	0
69.0023	1213.3	0.04
69.0655	1242.6	0.04	C4 [13]C H8
69.0699	1.14337e+06	35.87	C5 H9
70.0733	60733.4	1.91	C4 [13]C H9
70.0777	390176	12.24	C5 H10
70.1322	130.2	0
71.0492	21841.2	0.69	C4 H7 O
71.0812	21724.6	0.68	C4 [13]C H10
71.0855	1.14491e+06	35.92	C5 H11
72.0889	61714.4	1.94	C4 [13]C H11
72.0918	464.1	0.01	C5 H12
72.5556	635.2	0.02
72.733	1136.6	0.04
72.9727	1248.7	0.04
73.0468	12485.2	0.39
74.9322	1308.2	0.04
75.0249	183.2	0.01	C6 H3
75.0261	4686.8	0.15
76.5027	988.4	0.03
76.6271	128.4	0
77.0054	791.5	0.02
77.0385	7465	0.23	C6 H5
78.0464	5060	0.16	C6 H6
78.102	410.3	0.01
79.0542	35959.4	1.13	C6 H7
80.0621	75578.4	2.37	C6 H8
80.4237	1111.9	0.03
81.0699	627723	19.7	C6 H9
81.1487	326.7	0.01
81.7815	162.3	0.01
82.0733	40723.9	1.28	C5 [13]C H9
82.0777	785390	24.64	C6 H10
83.0811	49387.6	1.55	C5 [13]C H10
83.0827	641.3	0.02	C5 [13]C H10
83.0855	1.69065e+06	53.05	C6 H11
84.0889	111682	3.5	C5 [13]C H11
84.0934	265540	8.33	C6 H12
85.0648	8768.1	0.28	C5 H9 O
85.0967	14185.9	0.45	C5 [13]C H12
85.1012	1.316e+06	41.29	C6 H13
86.1046	83521.4	2.62	C5 [13]C H13
86.1075	420.8	0.01	C6 H14
87.0805	36744.6	1.15	C5 H11 O
87.1079	330	0.01
87.4926	364.5	0.01
88.223	1243.5	0.04
88.6112	772.5	0.02
88.9979	1379.3	0.04	C5 [13]C O
89.833	317.9	0.01
90.089	134.9	0
91.0526	564.6	0.02	C7 H7
91.0543	12793.4	0.4	C7 H7
91.7264	1022.5	0.03
92.0621	595.9	0.02	C7 H8
93.0699	19607.3	0.62	C7 H9
94.0778	32650.2	1.02	C7 H10
94.9363	1087.4	0.03
95.0856	525542	16.49	C7 H11
95.1211	579.5	0.02
95.2128	357.2	0.01
95.4546	1004.2	0.03
95.4887	1041.4	0.03
96.0044	1541.8	0.05
96.089	36339.3	1.14	C6 [13]C H11
96.0934	953786	29.93	C7 H12
96.5608	705.1	0.02
96.9938	741.3	0.02
97.0406	298.4	0.01
97.0829	2159.4	0.07
97.0969	66884	2.1	C6 [13]C H12
97.1012	3.1872e+06	100	C7 H13
97.1186	3220.3	0.1
97.1628	658.8	0.02
97.4281	1863.5	0.06
97.5494	1050.1	0.03
97.5551	966.2	0.03
97.6533	338.5	0.01
98.1046	238829	7.49	C6 [13]C H13
98.109	196886	6.18	C7 H14
99.1079	3651.4	0.11
99.1125	9011.6	0.28	C6 [13]C H14
99.1169	701217	22	C7 H15
100.12	49985	1.57	C6 [13]C H15
100.123	368	0.01	C7 H16
101.096	5369.4	0.17	C6 H13 O
102.255	1047.6	0.03
102.873	377.9	0.01
103.054	526	0.02	C8 H7
105.07	6153.9	0.19	C8 H9
107.086	9222	0.29	C8 H11
107.437	666.4	0.02
108.057	321.6	0.01	C7 H8 O
108.093	12727.8	0.4	C8 H12
109.101	215249	6.75	C8 H13
109.846	1175.6	0.04
110.105	20468.3	0.64	C7 [13]C H13
110.109	523402	16.42	C8 H14
111.096	1528.5	0.05
111.117	2993054	93.91	C8 H15
111.138	395	0.01
112.116	2047.6	0.06
112.12	252600	7.93	C7 [13]C H15
112.125	244670	7.68	C8 H16
113.096	1318.1	0.04	C7 H13 O
113.124	9315.6	0.29
113.128	22668.2	0.71	C7 [13]C H16
113.132	520293	16.32	C8 H17
113.135	3565.4	0.11	C8 H17
114.136	40161.8	1.26	C7 [13]C H17
114.138	564.3	0.02	C8 H18
114.191	149.7	0
115.003	771.7	0.02
115.054	2055.9	0.06	C9 H7
115.894	1356.9	0.04
116.034	420	0.01
117.019	276.8	0.01
117.07	901.5	0.03	C9 H9
117.449	776.6	0.02
118.998	1793.9	0.06
119.086	5780	0.18	C9 H11
120.094	304.6	0.01	C9 H12
121.101	13565.6	0.43	C9 H13
122.109	66984.6	2.1	C9 H14
123.112	910.2	0.03	C8 [13]C H14
123.117	337728	10.6	C9 H15
123.12	4003.1	0.13	C9 H15
124.12	33583.9	1.05	C8 [13]C H15
124.125	995427	31.23	C9 H16
124.435	660	0.02
125.124	1329.9	0.04
125.128	99727.5	3.13	C8 [13]C H16
125.132	2.06139e+06	64.68	C9 H17
125.15	168.8	0.01
125.158	876.3	0.03
126.132	3983.4	0.12
126.136	202227	6.34	C8 [13]C H17
126.14	136440	4.28	C9 H18
127.112	2771.7	0.09	C8 H15 O
127.139	7897.6	0.25
127.144	13930.5	0.44	C8 [13]C H18
127.148	424993	13.33	C9 H19
128.062	877.2	0.03	C10 H8
128.151	39107.5	1.23	C8 [13]C H19
128.523	333.6	0.01
128.6	160.8	0.01
128.95	1176.9	0.04
129.07	2257.5	0.07	C10 H9
131.085	2121.4	0.07	C10 H11
132.093	301.1	0.01	C10 H12
133.014	11344.5	0.36
133.047	165.5	0.01
133.05	202.5	0.01
133.101	2813	0.09	C10 H13
134.013	286.1	0.01
134.109	212.5	0.01	C10 H14
135.062	5001.5	0.16
135.117	7707.1	0.24	C10 H15
136.12	827.8	0.03	C9 [13]C H15
136.125	50682.5	1.59	C10 H16
137.008	788.5	0.02
137.042	1586.3	0.05
137.132	260497	8.17	C10 H17
138.136	24072.6	0.76	C9 [13]C H17
138.14	595002	18.67	C10 H18
139.054	155	0	C11 H7
139.141	194.9	0.01
139.144	59888.6	1.88	C9 [13]C H18
139.148	883624	27.72	C10 H19
139.54	337.2	0.01
140.148	1056.1	0.03
140.151	94250.4	2.96	C9 [13]C H19
140.156	263829	8.28	C10 H20
140.41	707.2	0.02
141.07	1186.4	0.04	C11 H9
141.159	20484.1	0.64	C9 [13]C H20
141.164	370234	11.62	C10 H21
141.752	134.8	0
142.019	182.6	0.01
142.158	1261.5	0.04
142.167	36156.8	1.13	C9 [13]C H21
143.085	1061.2	0.03	C11 H11
143.088	157.3	0	C11 H11
143.143	712.6	0.02	C9 H19 O
143.892	1326.5	0.04
145.101	2290.9	0.07	C11 H13
146.938	827.1	0.03
147.066	18789.8	0.59
147.08	154.4	0	C10 H11 O
147.117	5154	0.16	C11 H15
148.065	299.8	0.01
148.069	238.5	0.01
148.125	183.1	0.01	C11 H16
149.023	2533.5	0.08
149.042	210.4	0.01
149.045	13811.2	0.43
149.078	217.6	0.01
149.132	6499.4	0.2	C11 H17
150.044	713.7	0.02	C12 H6
150.048	274.3	0.01	C12 H6
150.14	7686.1	0.24	C11 H18
150.236	349.6	0.01
151.024	9613.2	0.3
151.042	290.2	0.01
151.148	104878	3.29	C11 H19
152.024	287.2	0.01	C11 H4 O
152.027	156.1	0	C11 H4 O
152.062	329.5	0.01	C12 H8
152.151	1213.5	0.04	C10 [13]C H19
152.156	571720	17.94	C11 H20
153.003	333.1	0.01
153.021	190.7	0.01
153.07	622	0.02	C12 H9
153.16	57657.4	1.81	C10 [13]C H20
153.164	806443	25.3	C11 H21
154.163	2627.2	0.08
154.167	98868	3.1	C10 [13]C H21
154.172	122975	3.86	C11 H22
155.085	1082.8	0.03	C12 H11
155.17	897.1	0.03
155.172	1673.5	0.05
155.175	7348.1	0.23	C10 [13]C H22
155.179	338173	10.61	C11 H23
156.094	195	0.01	C12 H12
156.183	38890.5	1.22	C10 [13]C H23
156.853	1261.4	0.04
157.101	1413.3	0.04	C12 H13
157.717	140.1	0
159.117	2942.5	0.09	C12 H15
161.132	2823.5	0.09	C12 H17
162.14	211.9	0.01	C12 H18
162.97	4477.1	0.14
163.148	6954.5	0.22	C12 H19
164.302	151.3	0
164.949	1167.2	0.04
164.985	2629.6	0.08
165.07	1761.6	0.06	C13 H9
165.164	38229.9	1.2	C12 H21
165.641	1226.8	0.04
166.168	4872.4	0.15	C11 [13]C H21
166.172	193421	6.07	C12 H22
166.176	1489.5	0.05
166.869	1165.7	0.04
167.055	267.2	0.01
167.086	319.9	0.01	C13 H11
167.175	3093.7	0.1	C11 [13]C H22
167.179	511443	16.05	C12 H23
168.093	171.1	0.01	C13 H12
168.183	61337.7	1.92	C11 [13]C H23
168.187	302188	9.48	C12 H24
168.578	182.3	0.01
169.035	223.5	0.01
169.101	918.8	0.03	C13 H13
169.191	39541	1.24	C11 [13]C H24
169.195	319928	10.04	C12 H25
169.527	1302.6	0.04
170.109	217.5	0.01	C13 H14
170.198	44364.7	1.39	C11 [13]C H25
170.202	1782.3	0.06	C12 H26
170.347	157.2	0
171.117	3388.3	0.11	C13 H15
173.133	4680.3	0.15	C13 H17
174.14	150.4	0	C13 H18
174.386	622.3	0.02
175.039	190.6	0.01
175.148	2336.1	0.07	C13 H19
175.978	186	0.01
176.156	209.4	0.01	C13 H20
176.985	10304.4	0.32
177.055	635.9	0.02
177.164	1129	0.04	C13 H21
178.078	152.8	0	C14 H10
178.172	8032.9	0.25	C13 H22
178.304	1397.4	0.04
178.965	7950.6	0.25
179.034	195.5	0.01
179.085	205.1	0.01	C14 H11
179.175	1207.7	0.04	C12 [13]C H22
179.179	31751.7	1	C13 H23
179.652	1289.1	0.04
179.964	306.7	0.01
180.094	188.2	0.01	C14 H12
180.187	997143	31.29	C13 H24
180.98	1043.5	0.03
181.101	187.7	0.01	C14 H13
181.191	128925	4.05	C12 [13]C H24
181.195	772730	24.24	C13 H25
181.768	1159	0.04
182.194	6695.7	0.21
182.198	106697	3.35	C12 [13]C H25
182.203	98456.4	3.09	C13 H26
183.117	342.8	0.01	C14 H15
183.207	14184.7	0.45	C12 [13]C H26
183.211	298485	9.37	C13 H27
184.214	42657	1.34	C12 [13]C H27
185.132	956.6	0.03	C14 H17
185.217	2034.3	0.06
185.317	620.1	0.02
186.141	153.6	0	C14 H18
187.148	1731.3	0.05	C14 H19
188.156	165.4	0.01	C14 H20
188.857	339.8	0.01
188.985	419.9	0.01
189.164	813.1	0.03	C14 H21
190.012	153.1	0
190.167	657.9	0.02	C13 [13]C H21
191.001	44131.2	1.38
191.037	185.2	0.01
191.071	1023.3	0.03
191.179	775.6	0.02	C14 H23
192	2702.1	0.08
192.005	166	0.01
192.009	272.3	0.01
192.98	5910.7	0.19
192.998	1875.9	0.06
193.017	4035.8	0.13
193.05	22953.6	0.72
193.195	19353.8	0.61	C14 H25
193.988	249.5	0.01
194.016	193.1	0.01
194.049	1829.6	0.06
194.054	272.8	0.01
194.198	4212.8	0.13	C13 [13]C H25
194.203	140878	4.42	C14 H26
194.743	147.9	0
194.85	1302.6	0.04
194.996	2525	0.08
195.029	423.8	0.01
195.047	191.6	0.01
195.117	260	0.01	C15 H15
195.207	18709	0.59	C13 [13]C H26
195.211	297661	9.34	C14 H27
196.214	37350.8	1.17	C13 [13]C H27
196.219	182505	5.73	C14 H28
196.33	164.9	0.01
196.975	2529.2	0.08
197.132	169.4	0.01	C15 H17
197.222	21106.8	0.66	C13 [13]C H28
197.226	243910	7.65	C14 H29
198.225	1417.5	0.04
198.23	36597.9	1.15	C13 [13]C H29
199.148	229.5	0.01	C15 H19
199.233	577.4	0.02
201.164	953.3	0.03	C15 H21
203.179	2352	0.07	C15 H23
204.093	176.6	0.01
205.017	3083.5	0.1
205.195	1289.2	0.04	C15 H25
207.032	34431.8	1.08
207.066	619.2	0.02
207.073	671.2	0.02
207.102	23348.6	0.73
207.211	11807.6	0.37	C15 H27
208.031	21817.9	0.68
208.101	253.3	0.01
208.106	470	0.01
208.219	95830.4	3.01	C15 H28
209.012	29230	0.92
209.018	463.6	0.01
209.029	14207.6	0.45
209.036	350.6	0.01
209.081	1391.2	0.04
209.099	287.8	0.01	C15 H13 O
209.226	211947	6.65	C15 H29
210.011	5237.7	0.16
210.029	418.6	0.01
210.23	26137.3	0.82	C14 [13]C H29
210.234	53888.5	1.69	C15 H30
210.418	135.8	0
210.991	2925.7	0.09
211.009	3837.7	0.12
211.014	538.8	0.02
211.027	323.5	0.01
211.06	10363.8	0.33
211.242	147438	4.63	C15 H31
212.008	390.8	0.01
212.06	195.9	0.01
212.245	24506.7	0.77	C14 [13]C H31
212.97	200.4	0.01
213.006	166.2	0.01
213.057	152	0
213.163	232.6	0.01	C16 H21
213.221	60013.1	1.88	C14 H29 O
213.987	145.7	0
214.225	8888.3	0.28	C13 [13]C H29 O
215.179	794	0.02	C16 H23
217.195	2357.2	0.07	C16 H25
217.563	1292.5	0.04
218.203	154.4	0	C16 H26
221.084	5815.3	0.18
221.226	12675.8	0.4	C16 H29
222.083	341.9	0.01
222.229	3181.6	0.1	C15 [13]C H29
222.234	97384.1	3.06	C16 H30
223.027	584.2	0.02
223.063	755.7	0.02
223.242	134151	4.21	C16 H31
224.25	138638	4.35	C16 H32
224.6	408.2	0.01
225.043	84990.2	2.67
225.049	665.1	0.02
225.112	830.7	0.03
225.164	320.1	0.01	C17 H21
225.253	15482.4	0.49	C15 [13]C H32
225.258	74348.9	2.33	C16 H33
226.042	11507	0.36
226.261	12202.7	0.38	C15 [13]C H33
227.022	4690.9	0.15
227.04	6789.2	0.21
227.046	592.5	0.02
227.179	354.2	0.01	C17 H23
228.021	1495.1	0.05
228.039	234.1	0.01
228.187	364.1	0.01	C17 H24
229.001	1084.3	0.03
229.019	919.3	0.03
229.195	1770.8	0.06	C17 H25
229.427	351.8	0.01
230.001	215.4	0.01
230.203	185.6	0.01	C17 H26
231.211	1023.5	0.03	C17 H27
233.823	1545.9	0.05
234.973	555.1	0.02
235.242	6571	0.21	C17 H31
236.25	121867	3.82	C17 H32
237.258	175805	5.52	C17 H33
238.266	142981	4.49	C17 H34
238.573	1330.8	0.04
239.095	300.6	0.01
239.18	152.2	0	C18 H23
239.268	16387.5	0.51	C16 [13]C H34
239.274	32936.5	1.03	C17 H35
240.277	6833.3	0.21	C16 [13]C H35
241.195	562.9	0.02	C18 H25
241.28	742.2	0.02
241.673	1136.6	0.04
243.211	709.5	0.02	C18 H27
243.411	343.2	0.01
248.988	17228.9	0.54
249.258	6262.7	0.2	C18 H33
249.988	2219.2	0.07
250.266	50606.8	1.59	C18 H34
250.967	170	0.01
250.985	298.1	0.01
251.004	507.8	0.02
251.038	1981.8	0.06
251.274	60684.5	1.9	C18 H35
252.281	198056	6.21	C18 H36
252.289	763.7	0.02
252.619	1234.8	0.04
252.983	1085.9	0.03
253.017	2543.3	0.08
253.086	570.3	0.02
253.195	228.7	0.01	C19 H25
253.284	30646.5	0.96	C17 [13]C H36
253.29	3109.6	0.1	C18 H37
254.293	2789	0.09	C17 [13]C H37
254.962	175.6	0.01
255.21	254	0.01	C19 H27
257.226	2071.4	0.06	C19 H29
258.039	1567.5	0.05
258.477	382.5	0.01
263.273	5710.2	0.18	C19 H35
264.281	609279	19.12	C19 H36
265.02	27638.5	0.87
265.29	235310	7.38	C19 H37
265.592	722.3	0.02
265.931	1426.5	0.04
266.019	2011.6	0.06
266.297	271635	8.52	C19 H38
266.999	25040.5	0.79
267.017	2664.6	0.08
267.069	2417.7	0.08
267.211	184.2	0.01	C20 H27
267.305	108042	3.39	C19 H39
267.999	2721.4	0.09
268.016	173.8	0.01
268.308	25892.2	0.81	C18 [13]C H39
268.926	1352.9	0.04
268.978	1252.9	0.04
268.996	1320.9	0.04
269.014	161	0.01
269.048	211.1	0.01
269.226	1323.8	0.04	C20 H29
271.027	948.1	0.03
272.418	1203.9	0.04
273.258	712.3	0.02	C20 H33
277.289	2771.3	0.09	C20 H37
278.297	54207.1	1.7	C20 H38
279.305	43355.5	1.36	C20 H39
280.313	151756	4.76	C20 H40
281.051	108868	3.42
281.227	188	0.01	C21 H29
281.315	14697.8	0.46	C19 [13]C H40
281.32	29958.5	0.94	C20 H41
282.05	23232.2	0.73
282.324	9140.1	0.29	C19 [13]C H41
283.03	6157.9	0.19
283.048	16220.3	0.51
283.055	621.2	0.02
283.101	214.6	0.01
283.242	252.6	0.01	C21 H31
284.03	1028	0.03
284.048	868.5	0.03
285.01	4296.5	0.13
285.027	325.9	0.01
285.079	178.7	0.01
286.009	281.5	0.01
287.007	252.9	0.01
289.499	670.5	0.02
290.425	348.7	0.01
291.305	485.1	0.02	C21 H39
292.312	35459.2	1.11	C21 H40
293.321	31189.5	0.98	C21 H41
294.328	12839	0.4	C21 H42
295.103	168.9	0.01
295.243	507.3	0.02	C22 H31
295.336	14177.8	0.44	C21 H43
296.339	4716.2	0.15	C20 [13]C H43
297.257	1063.9	0.03	C22 H33
297.315	662.1	0.02	C20 H41 O
298.267	1218.7	0.04	C22 H34
299.062	28401.3	0.89
300.061	4276.9	0.13
301.058	3291.7	0.1
301.676	1229.8	0.04
302.058	203.3	0.01
305.32	1555.5	0.05	C22 H41
306.328	24398.3	0.77	C22 H42
307.336	32214.9	1.01	C22 H43
307.444	426.1	0.01
308.343	6605.7	0.21	C22 H44
309.352	18015.7	0.57	C22 H45
310.355	399.8	0.01	C21 [13]C H45
311.273	229.5	0.01	C23 H35
311.955	682.9	0.02
313.053	924.2	0.03
314.054	192.6	0.01
317.595	595.3	0.02
320.344	32344.8	1.01	C23 H44
321.352	22775.4	0.71	C23 H45
322.358	6532.9	0.2	C23 H46
323.007	971.5	0.03
323.367	17108.7	0.54	C23 H47
323.838	366.4	0.01
324.37	2732.9	0.09	C22 [13]C H47
324.986	3347.2	0.11
325.056	824.6	0.03
325.288	199.5	0.01	C24 H37
325.987	189	0.01
326.966	1793	0.06
326.983	224.3	0.01
327.035	13046.1	0.41
327.105	1060.2	0.03
328.036	986	0.03
329.032	207.5	0.01
333.972	1243.3	0.04
334.36	33894.2	1.06	C24 H46
335.366	11269.1	0.35	C24 H47
336.375	5754.1	0.18	C24 H48
337.382	5188.6	0.16	C24 H49
339.039	258.4	0.01
339.303	199.1	0.01	C25 H39
341.018	14474.8	0.45
341.088	2293.6	0.07
341.157	914.1	0.03
342.017	2008.9	0.06
343.014	864.9	0.03
344.1	322.5	0.01
345.046	391.5	0.01
348.375	34212.7	1.07	C25 H48
349.381	13821	0.43	C25 H49
350.39	6523.3	0.2	C25 H50
351.398	10056	0.32	C25 H51
352.402	561.2	0.02	C24 [13]C H51
353.378	1094.2	0.03	C24 H49 O
355.07	21348.8	0.67
356.07	4780.2	0.15
357.067	2980.7	0.09
359.028	1985.5	0.06
359.097	174.7	0.01
359.168	306.8	0.01
360.028	298.9	0.01
361.026	794	0.02
362.391	33564.2	1.05	C26 H50
363.396	12109.2	0.38	C26 H51
364.406	9263.6	0.29	C26 H52
365.409	579.6	0.02	C25 [13]C H52
375.989	165.6	0.01
376.406	27808.1	0.87	C27 H52
377.412	14537.8	0.46	C27 H53
378.42	1422.7	0.04	C26 [13]C H53
380.553	357.5	0.01
385.023	605.5	0.02
387.002	1173.1	0.04
387.071	2146.3	0.07
388.073	182.9	0.01
390.422	49613.5	1.56	C28 H54
391.428	18597.1	0.58	C28 H55
392.438	26980.7	0.85	C28 H56
392.768	809.1	0.03
393.441	6769.5	0.21	C27 [13]C H56
395.425	339.6	0.01	C27 H55 O
399.075	263.8	0.01
400.983	499.9	0.02
401.054	7382	0.23
401.986	212.3	0.01
402.055	485.3	0.02
403.051	239.4	0.01
404.438	28321.6	0.89	C29 H56
404.821	1365.6	0.04
405.445	25086.4	0.79	C29 H57
406.449	5797.5	0.18	C28 [13]C H57
409.44	35152.3	1.1	C28 H57 O	M-43
410.444	10751.3	0.34	C27 [13]C H57 O
411.448	1714	0.05
415.037	2278.5	0.07
415.106	14327	0.45
416.036	619.1	0.02
416.108	5221.1	0.16
417.104	1098.1	0.03
418.453	1789.1	0.06	C30 H58
420.469	34917.4	1.1	C30 H60
420.66	1186.5	0.04
421.473	11068.7	0.35	C29 [13]C H60
422.477	1333.1	0.04
429.089	2270.5	0.07
430.089	271.8	0.01
432.661	358.1	0.01
437.472	7586	0.24	C30 H61 O
438.475	1093.8	0.03	C29 [13]C H61 O
446.265	156	0
447.347	1574.2	0.05
451.07	331.5	0.01
451.487	1655.6	0.05	C31 H63 O

## Sheet: 1-methoxy-24-methylheptacosane
SPECTRUM - MS
EGC0421.raw
FTMS + p EI Full ms [40.0000-500.0000]
Scan #: 1705-1710
RT: 39.84-39.89
AV: 6
m/z	Intensity	Relative	Composition
40.3892	10585.3	0.15
40.7098	9974.9	0.14
41.0389	813871	11.31	C3 H5
41.4925	6581.1	0.09
41.7315	2235.2	0.03
42.0467	199238	2.77	C3 H6
42.3604	1933.4	0.03
42.6603	9805.6	0.14
43.0546	2.73251e+06	37.98	C3 H7
43.0913	3974.1	0.06
43.2017	8864.6	0.12
43.3573	2068.1	0.03
43.5305	13011.3	0.18
43.7534	7013.6	0.1
44.0579	109284	1.52	C2 [13]C H7
44.3906	5913.2	0.08
44.575	9143.7	0.13
45.0338	988675	13.74	C2 H5 O
45.4074	9365.1	0.13
45.5817	9343.2	0.13
45.6954	6471.9	0.09
46.0371	14932.3	0.21	C [13]C H5 O
46.2541	2374.6	0.03
46.3174	11018	0.15
46.9669	4037.4	0.06
47.7492	6864.2	0.1
48.7526	2465.4	0.03
48.8904	12408.1	0.17
49.059	12534.3	0.17	C [13]C H8 O
49.6358	4028.8	0.06
49.6566	2417.5	0.03
50.3046	1670.8	0.02
50.7946	565.4	0.01
50.9959	632.7	0.01
52.0399	1053.5	0.01
52.2865	1733.6	0.02
52.9771	1803.4	0.03
53.0388	14754.3	0.21	C4 H5
53.0736	1071.1	0.01
53.7285	989.2	0.01
53.8499	529.3	0.01
54.0466	14043	0.2	C4 H6
54.1903	1454.6	0.02
54.3706	936.8	0.01
54.6757	1437.8	0.02
54.7205	1562.2	0.02
54.7762	525.1	0.01
55.0544	809833	11.26	C4 H7
55.9729	1668.3	0.02
56.0578	39845.3	0.55	C3 [13]C H7
56.0622	1.01673e+06	14.13	C4 H8
56.6581	1397.3	0.02
57.0656	52559.9	0.73	C3 [13]C H8
57.0701	1.27575e+06	17.73	C4 H9
57.0872	890.9	0.01
57.4084	1362.7	0.02
57.6254	848.5	0.01
58.0415	1060.4	0.01	C3 H6 O
58.0734	62517.8	0.87	C3 [13]C H9
58.253	1518.3	0.02
58.44	1645.4	0.02
59.0493	3403.6	0.05	C3 H7 O
59.1294	1222.3	0.02
59.428	1478.7	0.02
60.4317	970.8	0.01
60.9138	864.4	0.01
61.7727	1657.1	0.02
61.9091	1011.1	0.01
62.0548	1851.9	0.03
62.4251	1664.8	0.02
62.5966	1629.2	0.02
62.9999	1020.4	0.01
63.3864	938.3	0.01
63.5239	1781.6	0.02
63.9731	470	0.01
64.2024	983.7	0.01
64.4107	1544.4	0.02
65.0133	473.6	0.01
65.0386	11125.4	0.15	C5 H5
65.4874	498.3	0.01
65.9752	931.3	0.01
66.0465	84748.9	1.18	C5 H6
66.1713	1587.6	0.02
66.2439	823.3	0.01
66.3042	992.6	0.01
66.7621	486.6	0.01
67.0498	2942.9	0.04	C4 [13]C H6
67.0543	924181	12.85	C5 H7
68.0576	46528.2	0.65	C4 [13]C H7
68.0621	431930	6	C5 H8
68.0637	3098.3	0.04	C5 H8
68.9901	634.9	0.01
68.9992	1045.7	0.01
69.0655	25200.5	0.35	C4 [13]C H8
69.0699	3043028	42.3	C5 H9
69.4793	1504.8	0.02
70.0733	169065	2.35	C4 [13]C H9
70.0778	1.4453e+06	20.09	C5 H10
70.8153	823.1	0.01
71.0492	66099.1	0.92	C4 H7 O
71.0812	85295.9	1.19	C4 [13]C H10
71.0856	2.14155e+06	29.77	C5 H11
71.5818	592.8	0.01
72.0889	113981	1.58	C4 [13]C H11
72.471	1530.6	0.02
73.0457	5860.5	0.08
73.0468	148217	2.06
74.0464	3364.2	0.05
74.0502	5535.9	0.08
74.7464	911.5	0.01
75.0261	739	0.01
75.0437	2464.4	0.03
75.9473	852.9	0.01
75.9925	566.7	0.01	C5 O
76.8665	1696.2	0.02
77.0385	13281.7	0.18	C6 H5
77.1857	571.9	0.01
78.0465	8243.7	0.11	C6 H6
79.0543	101068	1.4	C6 H7
80.0576	4236.7	0.06	C5 [13]C H7
80.0621	106995	1.49	C6 H8
81.0699	1.68727e+06	23.45	C6 H9
82.0733	100400	1.4	C5 [13]C H9
82.0778	1.81311e+06	25.2	C6 H10
82.0831	4048.7	0.06
82.2327	1890.9	0.03
82.9498	1204	0.02
83.0715	1837	0.03
83.0811	120917	1.68	C5 [13]C H10
83.0856	4.47229e+06	62.16	C6 H11
83.0996	1419.5	0.02
83.1782	1958.8	0.03
83.4121	1887.2	0.03
83.8496	946.3	0.01
84.0786	1441.7	0.02
84.089	309268	4.3	C5 [13]C H11
84.0934	2.48416e+06	34.53	C6 H12
84.6768	1665.5	0.02
84.9899	574.5	0.01
85.0648	27193.2	0.38	C5 H9 O
85.0867	960.3	0.01
85.0968	156896	2.18	C5 [13]C H12
85.0984	6447.2	0.09	C5 [13]C H12
85.1012	3.66301e+06	50.91	C6 H13
85.1066	4144.9	0.06
85.1156	1501.3	0.02
85.9903	989.4	0.01
86.1001	552.1	0.01
86.1046	236852	3.29	C5 [13]C H13
86.1075	2249.7	0.03	C6 H14
87.0805	137614	1.91	C5 H11 O
87.1079	4305.6	0.06
87.115	867.2	0.01	C6 H15
87.498	1375.8	0.02
88.0839	3318.1	0.05	C4 [13]C H11 O
88.6235	958.2	0.01
89.4009	1573.7	0.02
91.0543	19898	0.28	C7 H7
91.0574	2523.4	0.04
93.0699	51533.2	0.72	C7 H9
93.6962	1916.5	0.03
94.0778	68857.8	0.96	C7 H10
94.9945	1492.8	0.02
95.081	2414.1	0.03	C6 [13]C H10
95.0856	1.1415e+06	15.87	C7 H11
96.0875	1666.4	0.02	C6 [13]C H11
96.089	90127.2	1.25	C6 [13]C H11
96.0934	1.51767e+06	21.09	C7 H12
96.9836	989.6	0.01
97.0833	2773	0.04
97.0974	11850.6	0.16	C6 [13]C H12
97.0983	17681.6	0.25	C6 [13]C H12
97.1012	7.19446e+06	100	C7 H13
97.1187	3129.2	0.04
97.2185	1355.3	0.02
98.1046	529772	7.36	C6 [13]C H13
98.1076	9266.9	0.13	C7 H14
98.1091	331691	4.61	C7 H14
98.1108	2324.1	0.03	C7 H14
99.108	11780	0.16
99.1125	19999.8	0.28	C6 [13]C H14
99.1169	846125	11.76	C7 H15
100.12	62878.4	0.87	C6 [13]C H15
100.123	640.1	0.01	C7 H16
100.949	1777.2	0.02
101.096	22355.8	0.31	C6 H13 O
101.506	1052.5	0.01
102.042	948.3	0.01	C7 [13]C H5
102.184	1013.6	0.01
104.187	1535.7	0.02
104.934	1186.3	0.02
105.07	1336.2	0.02	C8 H9
107.086	17558.6	0.24	C8 H11
107.558	588.7	0.01
108.093	24504.1	0.34	C8 H12
109.101	482701	6.71	C8 H13
109.103	8702.4	0.12	C8 H13
109.582	1877.1	0.03
110.008	1053.1	0.01	C8 [13]C H
110.105	40892	0.57	C7 [13]C H13
110.107	9031.9	0.13	C8 H14
110.109	520283	7.23	C8 H14
110.171	1031.9	0.01
111.095	1850.7	0.03
111.113	29390.5	0.41	C7 [13]C H14
111.117	5406924	75.15	C8 H15
111.139	2291.1	0.03
111.26	2035.2	0.03
111.707	1864.1	0.03
112.12	484958	6.74	C7 [13]C H15
112.125	171395	2.38	C8 H16
112.212	1275.3	0.02
113.092	1754.2	0.02	C6 [13]C H12 O
113.096	2117.7	0.03	C7 H13 O
113.124	21369.2	0.3
113.129	2097.5	0.03	C7 [13]C H16
113.132	652318	9.07	C8 H17
113.135	7670	0.11	C8 H17
114.136	58309.1	0.81	C7 [13]C H17
115.054	699.9	0.01	C9 H7
117.019	5175.9	0.07
117.07	2578.1	0.04	C9 H9
118.375	558.6	0.01
118.629	1039.4	0.01
119.508	569.9	0.01
119.611	1754.3	0.02
121.101	27582.1	0.38	C9 H13
121.188	1016.3	0.01
121.339	1751.9	0.02
122.109	145790	2.03	C9 H14
122.111	1339.3	0.02	C9 H14
123.096	540.9	0.01
123.113	6452.9	0.09	C8 [13]C H14
123.117	487925	6.78	C9 H15
123.12	12589.8	0.17	C9 H15
124.12	48825.8	0.68	C8 [13]C H15
124.125	892598	12.41	C9 H16
125.124	1308.1	0.02
125.128	91037	1.27	C8 [13]C H16
125.132	3.29868e+06	45.85	C9 H17
125.157	557.5	0.01
125.382	1651.6	0.02
125.73	1694	0.02
126.132	1645.8	0.02
126.136	331510	4.61	C8 [13]C H17
126.14	175432	2.44	C9 H18
127.139	14719.9	0.2
127.144	15144.6	0.21	C8 [13]C H18
127.148	526380	7.32	C9 H19
128.151	45380.3	0.63	C8 [13]C H19
129.07	651.6	0.01	C10 H9
131.034	5049.2	0.07
131.071	4636.4	0.06
131.085	629.5	0.01	C10 H11
133.013	3221.1	0.04
133.05	11362.3	0.16
133.336	1650.8	0.02
135.117	15122.3	0.21	C10 H15
135.367	996.1	0.01
136.125	141450	1.97	C10 H16
137.128	11633.9	0.16	C9 [13]C H16
137.133	399975	5.56	C10 H17
138.136	40536.6	0.56	C9 [13]C H17
138.14	784431	10.9	C10 H18
139.144	66068.3	0.92	C9 [13]C H18
139.148	1.96905e+06	27.37	C10 H19
140.092	973.3	0.01
140.151	209539	2.91	C9 [13]C H19
140.156	73618.9	1.02	C10 H20
141.155	7849.6	0.11
141.164	438842	6.1	C10 H21
142.167	43199.3	0.6	C9 [13]C H21
143.171	2357.6	0.03
144.094	566.8	0.01	C11 H12
145.086	10037.4	0.14
147.066	392631	5.46
147.117	632.5	0.01	C11 H15
148.065	36672.7	0.51
148.069	22212.7	0.31
148.581	608.5	0.01
149.023	919.8	0.01
149.045	278130	3.87
149.062	24307.1	0.34
149.068	759.3	0.01
149.081	532	0.01
149.132	5923.2	0.08	C11 H17
149.653	963	0.01
150.044	25751.5	0.36	C12 H6
150.048	9235.2	0.13	C12 H6
150.062	584.4	0.01
150.066	697.5	0.01
150.14	18435.2	0.26	C11 H18
151.024	789.1	0.01
151.042	13967.4	0.19
151.148	162720	2.26	C11 H19
152.152	13771	0.19	C10 [13]C H19
152.156	366692	5.1	C11 H20
152.513	602.4	0.01
153.06	952.8	0.01
153.164	1.42166e+06	19.76	C11 H21
153.228	1774.3	0.02
154.167	172282	2.39	C10 [13]C H21
154.172	44320.5	0.62	C11 H22
155.171	7077.4	0.1
155.179	397391	5.52	C11 H23
156.183	45099.4	0.63	C10 [13]C H23
157.763	1757.7	0.02
162.626	992.4	0.01
163.061	646.8	0.01
164.055	1055	0.01
164.156	3353	0.05	C12 H20
165.164	95108.1	1.32	C12 H21
166.168	6756.1	0.09	C11 [13]C H21
166.172	180787	2.51	C12 H22
166.541	2228.4	0.03
167.055	7040	0.1
167.179	1.22975e+06	17.09	C12 H23
168.183	151764	2.11	C11 [13]C H23
168.187	43229.5	0.6	C12 H24
169.186	13159.4	0.18
169.195	357678	4.97	C12 H25
170.198	42896	0.6	C11 [13]C H25
175.41	1480.2	0.02
176.986	2255.2	0.03
179.179	73181.5	1.02	C13 H23
180.183	10987.7	0.15	C12 [13]C H23
180.187	192282	2.67	C13 H24
180.191	2153.6	0.03
181.195	1.1479e+06	15.96	C13 H25
182.166	653.7	0.01	C12 H22 O
182.198	157348	2.19	C12 [13]C H25
182.203	33549.4	0.47	C13 H26
183.202	4641.7	0.06
183.211	316445	4.4	C13 H27
184.214	41897.5	0.58	C12 [13]C H27
189.022	708.3	0.01
189.179	1034	0.01
189.606	1299.2	0.02
191.001	22877.7	0.32
191.037	15555.9	0.22
191.179	628.7	0.01	C14 H23
192	716.9	0.01
192.037	1727.4	0.02
192.187	2082.1	0.03	C14 H24
192.98	644.8	0.01
193.017	5662.5	0.08
193.05	762.5	0.01
193.195	49485.6	0.69	C14 H25
194.198	6653.1	0.09	C13 [13]C H25
194.203	167702	2.33	C14 H26
195.211	984921	13.69	C14 H27
196.214	148130	2.06	C13 [13]C H27
196.219	26815.2	0.37	C14 H28
197.218	5685.8	0.08
197.226	269074	3.74	C14 H29
197.232	2336.6	0.03
197.626	1682.1	0.02
198.01	588.9	0.01
198.23	38015.6	0.53	C13 [13]C H29
203.308	948.1	0.01
205.016	2015.9	0.03
205.053	39941.2	0.56
205.089	2273.5	0.03
205.714	1228.3	0.02
206.053	1328.7	0.02
206.061	3479.3	0.05
207.028	1117.4	0.02
207.069	13471.9	0.19
207.102	1733.2	0.02
207.211	45566.4	0.63	C15 H27
208.032	30313.8	0.42
208.037	6357.1	0.09
208.213	6830.2	0.09	C14 [13]C H27
208.219	157882	2.19	C15 H28
209.012	32906.6	0.46
209.017	685.9	0.01
209.029	23752.5	0.33
209.035	1044.5	0.01
209.036	959.4	0.01
209.226	843867	11.73	C15 H29
210.011	6349.6	0.09
210.035	1812.7	0.03
210.23	124400	1.73	C14 [13]C H29
210.234	20965.4	0.29	C15 H30
211.008	3072.9	0.04
211.233	9865.2	0.14
211.242	221558	3.08	C15 H31
211.775	1250.5	0.02
212.245	36937.7	0.51	C14 [13]C H31
212.771	2087.4	0.03
213.221	1382	0.02	C14 H29 O
213.605	1432	0.02
213.7	950.5	0.01
214.579	1807.2	0.03
214.929	1696.7	0.02
215.551	912.7	0.01
216.25	1052.3	0.01
219.105	11953.2	0.17
220.941	1772.3	0.02
221.084	838245	11.65
221.226	38692.4	0.54	C16 H29
222.083	100776	1.4
222.089	22321.7	0.31
222.229	4609.1	0.06	C15 [13]C H29
222.234	150952	2.1	C16 H30
223.064	9533.7	0.13
223.081	81717.1	1.14
223.087	5607	0.08
223.242	753747	10.48	C16 H31
224.08	2499.4	0.03
224.245	122369	1.7	C15 [13]C H31
225.043	152718	2.12
225.249	4227.1	0.06
225.258	209588	2.91	C16 H33
226.042	19471.6	0.27
226.261	38198.4	0.53	C15 [13]C H33
227.022	9228.5	0.13
227.04	12955.1	0.18
227.046	956.7	0.01
227.237	6107.4	0.08	C15 H31 O
228.039	589.8	0.01
228.239	1753.2	0.02	C14 [13]C H31 O
230.178	1257.6	0.02
232.631	582.8	0.01
234.537	1350.1	0.02
235.1	3847.3	0.05
235.242	42202.6	0.59	C17 H31
235.485	1617.2	0.02
236.25	181040	2.52	C17 H32
237.258	663824	9.23	C17 H33
238.261	117796	1.64	C16 [13]C H33
239.095	111582	1.55
239.101	1077.8	0.01
239.105	799.8	0.01
239.137	1281.5	0.02	C16 [13]C H18 O
239.265	3456.4	0.05
239.273	189444	2.63	C17 H35
240.094	13452.4	0.19
240.136	1446	0.02
240.277	28294.2	0.39	C16 [13]C H35
241.092	12489.3	0.17
241.253	5471.2	0.08	C16 H33 O
246.938	1282.6	0.02
247.01	1489.3	0.02
248.989	19465.8	0.27
249.025	1245.8	0.02
249.258	29095	0.4	C18 H33
250.266	158389	2.2	C18 H34
250.968	3145.6	0.04
251.004	4429.2	0.06
251.274	584312	8.12	C18 H35
252.276	94162.8	1.31	C17 [13]C H35
252.418	1846.7	0.03
252.97	2051.1	0.03
253.289	281816	3.92	C18 H37
254.292	57064.9	0.79	C17 [13]C H37
255.268	8417.6	0.12	C17 H35 O
257.957	1892.3	0.03
258.325	1943.2	0.03
258.514	2188.7	0.03
262.265	1789.1	0.02	C19 H34
263.041	5855.2	0.08
263.273	57405.6	0.8	C19 H35
264.041	2070.9	0.03
264.269	1218.7	0.02
264.281	298426	4.15	C19 H36
265.02	74899.1	1.04
265.056	17121.6	0.24
265.289	472750	6.57	C19 H37
266.019	11466.4	0.16
266.056	3706.4	0.05
266.292	84697.8	1.18	C18 [13]C H37
266.999	151968	2.11
267.017	6793.9	0.09
267.036	2849.1	0.04
267.053	647.9	0.01
267.305	159113	2.21	C19 H39
267.998	28189.3	0.39
268.015	954.6	0.01
268.025	917.9	0.01
268.308	28145.6	0.39	C18 [13]C H39
268.979	5462.5	0.08
268.996	15988.2	0.22
269.004	954.8	0.01
269.284	5157.9	0.07	C18 H37 O
270	1051.4	0.01
277.289	52217.8	0.73	C20 H37
277.723	1826.3	0.03
278.297	221639	3.08	C20 H38
279.072	66083	0.92
279.081	619	0.01
279.305	327195	4.55	C20 H39
280.072	10674.6	0.15
280.308	53135.2	0.74	C19 [13]C H39
280.313	32328.3	0.45	C20 H40
281.051	703127	9.77
281.321	30513.8	0.42	C20 H41
282.05	120636	1.68
283.031	16552.2	0.23
283.048	86050.8	1.2
283.3	8574.4	0.12	C19 H39 O
284.031	1088.9	0.02
284.048	7578.4	0.11
285.01	51386	0.71
285.027	688.8	0.01
285.045	5036.7	0.07
286.009	6330.7	0.09
287.007	4660.7	0.06
290.297	2505.9	0.03	C21 H38
290.547	1197	0.02
291.305	100505	1.4	C21 H39
291.868	749.5	0.01
292.313	503137	6.99	C21 H40
293.141	1351.1	0.02
293.32	209826	2.92	C21 H41
294.323	28588.2	0.4	C20 [13]C H41
294.327	28380.6	0.39	C21 H42
295.067	4646	0.06
295.103	199692	2.78
295.336	1041.6	0.01	C21 H43
296.104	35529.9	0.49
296.67	1390.9	0.02
297.1	23300.9	0.32
297.315	7022.3	0.1	C20 H41 O
298.1	615.2	0.01
299.062	156608	2.18
300.061	30755.7	0.43
301.059	20050.8	0.28
305.32	60999.2	0.85	C22 H41
306.328	218327	3.03	C22 H42
307.336	74304.6	1.03	C22 H43
308.344	76137.7	1.06	C22 H44
309.348	14724.6	0.2	C21 [13]C H44
310.971	2301.8	0.03
311.331	8855.6	0.12	C21 H43 O
313.114	6486.5	0.09
314.114	888.7	0.01
319.336	24635.7	0.34	C23 H43
320.344	1.06538e+06	14.81	C23 H44
321.35	323744	4.5	C23 H45
322.358	58112.2	0.81	C23 H46
322.551	568.1	0.01
323.007	14015.8	0.19
323.367	31833.9	0.44	C23 H47
324.007	1769	0.02
324.37	1576.6	0.02	C22 [13]C H47
324.987	90292.4	1.26
325.003	935.1	0.01
325.023	5864.9	0.08
325.986	20968.6	0.29
326.013	1590.3	0.02
326.966	87906.7	1.22
326.983	10006.7	0.14
327.001	1253.8	0.02
327.965	20513.9	0.29
328.963	12226.7	0.17
328.981	761	0.01
328.993	649.7	0.01
330.014	1311.3	0.02
333.352	5256.1	0.07	C24 H45
334.359	81743.2	1.14	C24 H46
335.365	24450	0.34	C24 H47
336.375	48616.9	0.68	C24 H48
337.379	10210.7	0.14	C23 [13]C H48
337.627	1193.9	0.02
339.003	608	0.01
339.039	42229.9	0.59
339.075	2788.3	0.04
339.362	971.4	0.01	C23 H47 O
340.039	6997.5	0.1
341.018	286749	3.99
341.036	1843.4	0.03
342.004	1706.7	0.02
342.018	74213.9	1.03
342.034	1031.7	0.01
342.997	3619.5	0.05
343.014	48185.9	0.67
344.015	7517.3	0.1
344.976	20730.7	0.29
345.012	744.4	0.01
345.976	3612.6	0.05
346.632	1664	0.02
346.974	2861.1	0.04
347.367	4268.9	0.06	C25 H47
348.375	3.05936e+06	42.52	C25 H48
349.381	1.18647e+06	16.49	C25 H49
350.386	237486	3.3	C24 [13]C H49
351.389	29337.2	0.41
353.091	17309.9	0.24
353.378	23535.3	0.33	C24 H49 O
354.382	1406.5	0.02	C23 [13]C H49 O
355.07	829878	11.53
356.07	236475	3.29
357.067	136960	1.9
358.067	27019.3	0.38
359.029	59549.6	0.83
359.064	7697.1	0.11
360.029	16583.3	0.23
361.026	11710.5	0.16
362.391	171509	2.38	C26 H50
363.397	66982.4	0.93	C26 H51
364.407	147827	2.05	C26 H52
365.41	47805.4	0.66	C25 [13]C H52
366.413	2218.3	0.03
367.393	7959.3	0.11	C25 H51 O
369.086	2783.5	0.04
369.122	111274	1.55
369.212	1839	0.03
370.122	33425.7	0.46
371.119	11047.4	0.15
372.119	980	0.01
373.081	823.3	0.01
376.406	46910.8	0.65	C27 H52
377.413	31213.4	0.43	C27 H53
378.418	2943.6	0.04	C26 [13]C H53
381.409	332695	4.62	C26 H53 O	M-43
382.413	95096.4	1.32	C25 [13]C H53 O
382.974	1699.6	0.02
383.416	13792.8	0.19
383.473	1776.2	0.02
384.954	6263.5	0.09
384.99	2578.8	0.04
390.422	11734.8	0.16	C28 H54
391.428	4729.6	0.07	C28 H55
392.438	205293	2.85	C28 H56
393.441	60341.7	0.84	C27 [13]C H56
394.447	8789.1	0.12	C27 [13]C H57
395.425	12824.7	0.18	C27 H55 O
396.428	4006.4	0.06	C26 [13]C H55 O
397.027	2800.1	0.04
399.005	55217.2	0.77
400.006	12619.9	0.18
400.985	109913	1.53
401.002	4574	0.06
401.985	31703.1	0.44
402.001	1038.5	0.01
402.982	25613.2	0.36
403.983	2766.6	0.04
409.441	24565.2	0.34	C28 H57 O
410.444	4638.4	0.06	C27 [13]C H57 O
413.058	14321.9	0.2
414.059	5647.5	0.08
415.037	92434.8	1.28
415.053	2435.4	0.03
416.037	31711.4	0.44
417.02	980.7	0.01
417.034	20813.6	0.29
418.035	3894.4	0.05
418.995	10826.2	0.15
419.03	668.2	0.01
419.997	2233.6	0.03
420.993	1097	0.02
423.456	16805.8	0.23	C29 H59 O
423.719	2191.3	0.03

## Sheet: 1-methoxy-2,24-dimethylheptacos
SPECTRUM - MS
EGC0421.raw
FTMS + p EI Full ms [40.0000-500.0000]
Scan #: 1742-1747
RT: 40.34-40.40
AV: 6
m/z	Intensity	Relative	Composition
40.1111	4033.8	0.12
40.7247	5185.8	0.16
40.7918	4511.9	0.14
40.8408	2229.6	0.07
41.0389	425276	12.96	C3 H5
41.6033	7044.5	0.21
41.6041	5090.3	0.16
41.8919	2113.4	0.06
42.0356	4313.7	0.13
42.0467	90803	2.77	C3 H6
42.3501	2185.4	0.07
42.899	2166.1	0.07
43.0501	5044.5	0.15	C2 [13]C H6
43.0546	1396008	42.55	C3 H7
43.892	2712.1	0.08
44.0579	42383.9	1.29	C2 [13]C H7
44.4525	1557.7	0.05
44.8272	5267.2	0.16
44.8695	5199.8	0.16
45.0338	427645	13.03	C2 H5 O
45.706	2955.7	0.09
46.3547	3044.1	0.09
46.9815	4657.4	0.14
47.0494	6480.7	0.2	C2 H7 O
47.1643	5044.9	0.15
47.2977	5486.5	0.17
47.3439	4960	0.15
48.4432	3109.1	0.09
48.8907	4530.8	0.14
48.8915	1463.1	0.04
49.1827	5146.4	0.16
50.468	161.9	0
50.6454	279.1	0.01
50.646	286.6	0.01
51.0232	749	0.02	C4 H3
51.2717	186.2	0.01
51.4389	419.1	0.01
51.4501	244.2	0.01
51.7429	254.7	0.01
52.3678	241.3	0.01
52.504	776.5	0.02
53.0381	686.8	0.02	C4 H5
53.0387	5675.3	0.17	C4 H5
53.0465	271.8	0.01
53.2562	536.1	0.02
53.283	276.8	0.01
54.0466	4369.3	0.13	C4 H6
54.5335	170.3	0.01
54.6837	786.5	0.02
55.0544	300805	9.17	C4 H7
55.4394	477.3	0.01
55.513	785.8	0.02
55.5138	880.1	0.03
55.7808	261.3	0.01
55.8859	252.9	0.01
56.0578	15467.8	0.47	C3 [13]C H7
56.0622	470952	14.35	C4 H8
57.0337	1330.1	0.04	C3 H5 O
57.0656	21948.9	0.67	C3 [13]C H8
57.0701	584817	17.82	C4 H9
58.0734	28475.7	0.87	C3 [13]C H9
58.08	684.4	0.02	C4 H10
58.5511	159.7	0
58.9285	782	0.02
59.0493	10308.1	0.31	C3 H7 O
60.2583	882.6	0.03
60.3449	262.9	0.01
60.4211	400.6	0.01
60.6546	789	0.02
61.124	526.6	0.02
61.3405	492.5	0.02
61.4828	318.1	0.01
61.635	773.7	0.02
62.4434	288	0.01
63.1835	452.2	0.01
63.8595	404.1	0.01
64.3026	310	0.01
64.5473	724.7	0.02
65.0386	5756.1	0.18	C5 H5
65.0918	795.5	0.02
65.5005	324.1	0.01
65.9295	531.3	0.02
66.0465	28854.7	0.88	C5 H6
66.2267	547	0.02
66.3526	685	0.02
66.356	725.2	0.02
66.9767	251.3	0.01
67.0543	396785	12.09	C5 H7
67.5906	630.3	0.02
67.8975	812.9	0.02
68.0576	20589.9	0.63	C4 [13]C H7
68.0621	101345	3.09	C5 H8
68.8032	711	0.02
69.0663	887.7	0.03	C4 [13]C H8
69.0682	970.3	0.03	C5 H9
69.0699	1.46045e+06	44.51	C5 H9
70.0733	80100.7	2.44	C4 [13]C H9
70.0778	613656	18.7	C5 H10
70.4046	892.6	0.03
70.9255	170.5	0.01
71.0492	17973.8	0.55	C4 H7 O
71.0502	475.6	0.01	C4 H7 O
71.0812	36137.3	1.1	C4 [13]C H10
71.0856	1.02759e+06	31.32	C5 H11
71.3953	462.1	0.01
71.4996	504.1	0.02
71.7488	398.1	0.01
72.057	14300.6	0.44	C4 H8 O
72.0889	55564.1	1.69	C4 [13]C H11
72.0918	375.7	0.01	C5 H12
72.6219	806.9	0.02
73.0468	2203.1	0.07
73.0648	7132.3	0.22	C4 H9 O
73.3178	152.5	0
73.6535	588.8	0.02
74.0358	887.9	0.03
74.0913	480.3	0.01
74.6213	487.7	0.01
76.3774	477.1	0.01
76.4723	174.6	0.01
77.0054	267.7	0.01
77.0386	7901.4	0.24	C6 H5
78.0465	3788.1	0.12	C6 H6
78.6527	497.9	0.02
78.9861	698	0.02
79.0543	48561.4	1.48	C6 H7
80.0576	2071.4	0.06	C5 [13]C H7
80.0621	106493	3.25	C6 H8
81.0466	162.6	0
81.0655	2858.7	0.09	C5 [13]C H8
81.0699	953576	29.06	C6 H9
81.5254	445.4	0.01
82.0733	62366.3	1.9	C5 [13]C H9
82.0778	766950	23.37	C6 H10
83.0812	45380	1.38	C5 [13]C H10
83.0856	1.895e+06	57.75	C6 H11
83.0999	1306.9	0.04
83.3342	816.4	0.02
84.089	133424	4.07	C5 [13]C H11
84.0934	1.29972e+06	39.61	C6 H12
84.1076	347.3	0.01
84.1578	184.6	0.01
85.0047	857.4	0.03	C6 [13]C
85.0635	689.3	0.02	C5 H9 O
85.0649	64394.7	1.96	C5 H9 O
85.0969	83796.8	2.55	C5 [13]C H12
85.0988	656.4	0.02	C5 [13]C H12
85.1012	1852998	56.47	C6 H13
85.1161	968.6	0.03
85.1736	691.3	0.02
85.1972	802.1	0.02
85.3651	714.3	0.02
85.645	508.5	0.02
86.0682	2007.6	0.06	C4 [13]C H9 O
86.1001	369	0.01
86.1046	120224	3.66	C5 [13]C H13
86.1074	1605.7	0.05	C6 H14
86.4221	440.9	0.01
87.0805	321.7	0.01	C5 H11 O
87.1079	1039.6	0.03
87.214	490.4	0.01
87.5841	208.5	0.01
88.1251	280.8	0.01	C6 H16
89.857	162.3	0
91.0543	13718.7	0.42	C7 H7
92.1155	297.3	0.01
92.5622	447.6	0.01
92.8312	431.1	0.01
93.0699	20469.1	0.62	C7 H9
94.0733	336.2	0.01	C6 [13]C H9
94.0778	31789.3	0.97	C7 H10
94.3499	651.5	0.02
95.0821	654.8	0.02	C6 [13]C H10
95.0856	534952	16.3	C7 H11
95.5811	471.9	0.01
96.089	44632.2	1.36	C6 [13]C H11
96.0934	708269	21.59	C7 H12
96.2085	633.4	0.02
96.4064	562.1	0.02
96.6101	260.8	0.01
96.8043	578.4	0.02
97.065	165.5	0.01	C6 H9 O
97.0832	1264.1	0.04
97.097	14718.5	0.45	C6 [13]C H12
97.0973	15365.4	0.47	C6 [13]C H12
97.0984	4839	0.15	C6 [13]C H12
97.1012	3.28123e+06	100	C7 H13
97.1192	3491.8	0.11
97.3653	273.3	0.01
97.4436	195.6	0.01
97.545	824.5	0.03
97.596	963.7	0.03
98.0727	706.7	0.02	C6 H10 O
98.1046	233987	7.13	C6 [13]C H13
98.109	169743	5.17	C7 H14
98.111	2219.9	0.07	C7 H14
98.7513	856.8	0.03
99.0805	4526.1	0.14	C6 H11 O
99.1079	5454.5	0.17
99.1125	12529.8	0.38	C6 [13]C H14
99.1169	378740	11.54	C7 H15
100.12	25775.1	0.79	C6 [13]C H15
101.096	45946.3	1.4	C6 H13 O
101.486	175.3	0.01
102.1	1150.2	0.04	C5 [13]C H13 O
103.054	169.9	0.01	C8 H7
103.184	877.4	0.03
103.266	176.9	0.01
104.613	218.4	0.01
104.686	444.9	0.01
105.034	552.8	0.02	C7 H5 O
105.07	1792.4	0.05	C8 H9
106.171	779.1	0.02
106.915	852.4	0.03
107.086	8958.3	0.27	C8 H11
107.592	823.7	0.03
108.093	11313.1	0.34	C8 H12
108.784	517.3	0.02
109.101	225702	6.88	C8 H13
109.393	307.4	0.01
110.105	21474	0.65	C7 [13]C H13
110.109	260765	7.95	C8 H14
110.111	5298.1	0.16	C8 H14
110.531	723.7	0.02
110.781	832.7	0.03
111.113	13140.1	0.4	C7 [13]C H14
111.117	2.25846e+06	68.83	C8 H15
111.139	794	0.02
111.969	770.9	0.02
112.12	197910	6.03	C7 [13]C H15
112.125	95823.1	2.92	C8 H16
113.124	7573.2	0.23
113.128	4452.3	0.14	C7 [13]C H16
113.132	283422	8.64	C8 H17
114.136	23768.6	0.72	C7 [13]C H17
115.054	1692.2	0.05	C9 H7
115.112	6153.9	0.19	C7 H15 O
117.07	1619.5	0.05	C9 H9
118.045	173.7	0.01
118.078	182.5	0.01	C9 H10
118.657	191	0.01
118.998	505.5	0.02
119.086	1560.7	0.05	C9 H11
120.375	882.3	0.03
120.86	170.8	0.01
121.101	11234	0.34	C9 H13
121.252	757.2	0.02
122.109	21512.5	0.66	C9 H14
123.113	622.5	0.02	C8 [13]C H14
123.117	172012	5.24	C9 H15
123.139	512.6	0.02
124.12	16996.9	0.52	C8 [13]C H15
124.125	216476	6.6	C9 H16
125.132	1318463	40.18	C9 H17
126.136	133460	4.07	C8 [13]C H17
126.14	99360.3	3.03	C9 H18
127.139	5639.6	0.17
127.144	7933.7	0.24	C8 [13]C H18
127.148	229202	6.99	C9 H19
128.151	21741	0.66	C8 [13]C H19
129.07	734.9	0.02	C10 H9
131.085	1558.1	0.05	C10 H11
131.458	782.2	0.02
133.014	1623.6	0.05
133.101	654.5	0.02	C10 H13
135.063	201.1	0.01
135.117	8650.1	0.26	C10 H15
135.712	275.8	0.01
136.125	26716.8	0.81	C10 H16
137.128	1638.5	0.05	C9 [13]C H16
137.132	130196	3.97	C10 H17
137.136	1160.4	0.04
138.136	12285.2	0.37	C9 [13]C H17
138.14	205775	6.27	C10 H18
138.52	274.4	0.01
139.085	503.9	0.02
139.144	11768.7	0.36	C9 [13]C H18
139.148	779448	23.75	C10 H19
140.151	82347.2	2.51	C9 [13]C H19
140.156	36039.9	1.1	C10 H20
141.07	469.7	0.01	C11 H9
141.155	4153.2	0.13
141.164	193170	5.89	C10 H21
142.078	177.2	0.01	C11 H10
142.167	20713.3	0.63	C9 [13]C H21
143.086	455.8	0.01	C11 H11
143.679	495.8	0.02
144.724	281.6	0.01
145.101	1430	0.04	C11 H13
145.699	816	0.02
146.032	701.6	0.02
147.066	942.7	0.03
147.117	316.4	0.01	C11 H15
148.341	869.1	0.03
149.023	1303.8	0.04
149.045	2622.8	0.08
149.133	3904.8	0.12	C11 H17
150.14	10521.4	0.32	C11 H18
151.024	2495.9	0.08
151.148	70343.8	2.14	C11 H19
152.152	6715.7	0.2	C10 [13]C H19
152.156	136213	4.15	C11 H20
153.004	371.9	0.01
153.164	598528	18.24	C11 H21
153.759	812.2	0.02
154.167	68026.8	2.07	C10 [13]C H21
154.172	22690.2	0.69	C11 H22
155.085	458.4	0.01	C12 H11
155.179	187298	5.71	C11 H23
155.183	3109.9	0.09
156.093	478	0.01	C12 H12
156.183	22424	0.68	C10 [13]C H23
157.101	392.4	0.01	C12 H13
159.117	206.5	0.01	C12 H15
163.148	985.3	0.03	C12 H19
164.156	1139	0.03	C12 H20
165.07	380.2	0.01	C13 H9
165.164	43070	1.31	C12 H21
166.168	5701.4	0.17	C11 [13]C H21
166.172	83789	2.55	C12 H22
166.636	183.1	0.01
167.055	212.8	0.01
167.179	528625	16.11	C12 H23
168.183	68497.9	2.09	C11 [13]C H23
168.187	17587.7	0.54	C12 H24
169.186	595.9	0.02
169.195	175679	5.35	C12 H25
169.511	475.5	0.01
170.198	20610.5	0.63	C11 [13]C H25
171.202	488.8	0.01
173.132	359.6	0.01	C13 H17
175.149	313.7	0.01	C13 H19
176.985	802.2	0.02
177.164	423.2	0.01	C13 H21
178.172	965.3	0.03	C13 H22
178.965	1373.6	0.04
179.179	30655.1	0.93	C13 H23
179.549	484	0.01
180.183	5044.1	0.15	C12 [13]C H23
180.187	62835.3	1.91	C13 H24
181.195	461182	14.06	C13 H25
182.198	64180.1	1.96	C12 [13]C H25
182.203	13982.9	0.43	C13 H26
183.202	2126.3	0.06
183.211	158141	4.82	C13 H27
184.086	196.1	0.01	C13 H12 O
184.214	20439.8	0.62	C12 [13]C H27
184.832	274	0.01
185.217	376.8	0.01
190.183	273.8	0.01
191.001	8205.1	0.25
191.179	235.6	0.01	C14 H23
192.98	685.6	0.02
193.05	1369.1	0.04
193.195	24503.6	0.75	C14 H25
193.499	497.1	0.02
194.198	4997.3	0.15	C13 [13]C H25
194.203	55802.2	1.7	C14 H26
194.996	348.9	0.01
195.211	401148	12.23	C14 H27
195.572	825	0.03
196.214	59510	1.81	C13 [13]C H27
196.219	10621.2	0.32	C14 H28
196.975	320.9	0.01
196.999	611.5	0.02
197.218	5849.5	0.18
197.226	132062	4.02	C14 H29
197.468	607.4	0.02
198.23	18776.5	0.57	C13 [13]C H29
202.043	555	0.02
203.934	834.4	0.03
205.196	316.7	0.01	C15 H25
206.203	203.1	0.01	C15 H26
207.032	12209.6	0.37
207.102	241.1	0.01
207.211	18680.7	0.57	C15 H27
208.032	6189.5	0.19
208.036	669.6	0.02
208.214	2644.3	0.08	C14 [13]C H27
208.219	59387.2	1.81	C15 H28
209.012	16535.5	0.5
209.029	4293	0.13
209.037	202.7	0.01
209.226	357805	10.9	C15 H29
210.011	1834.1	0.06
210.23	55874.2	1.7	C14 [13]C H29
210.234	7431	0.23	C15 H30
210.991	804	0.02
211.008	418.7	0.01
211.061	876.2	0.03
211.233	1461.6	0.04
211.242	110544	3.37	C15 H31
212.245	15621.8	0.48	C14 [13]C H31
213.249	229.8	0.01
214.144	568	0.02
215.215	787.3	0.02
217.195	239.7	0.01	C16 H25
217.889	554.4	0.02
220.219	171.3	0.01	C16 H28
221.084	734	0.02
221.226	18253.5	0.56	C16 H29
222.234	56429.7	1.72	C16 H30
223.064	483.1	0.01
223.242	320229	9.76	C16 H31
224.245	53910.3	1.64	C15 [13]C H31
224.449	789.9	0.02
225.043	23307.2	0.71
225.248	571.9	0.02
225.258	99888	3.04	C16 H33
226.042	4177.6	0.13
226.261	16725.6	0.51	C15 [13]C H33
227.022	3777.6	0.12
227.04	2158.6	0.07
227.712	805.3	0.02
227.957	826.1	0.03
228.022	272.4	0.01
229.001	317.4	0.01
230.486	541.7	0.02
234.234	834.4	0.03	C17 H30
235.242	17555.7	0.54	C17 H31
235.491	469	0.01
236.112	764.1	0.02
236.25	58481.8	1.78	C17 H32
237.258	301059	9.18	C17 H33
238.261	49170.1	1.5	C16 [13]C H33
238.267	2678.8	0.08	C17 H34
239.266	1612.3	0.05	C16 [13]C H34
239.273	99805.3	3.04	C17 H35
240.277	17278.5	0.53	C16 [13]C H35
243.897	771.3	0.02
247.724	851.8	0.03
248.988	2986.8	0.09
249.258	16498.2	0.5	C18 H33
250.266	51056.3	1.56	C18 H34
251.273	274173	8.36	C18 H35
252.276	47823.2	1.46	C17 [13]C H35
252.344	272.8	0.01
252.414	787.5	0.02
252.507	833.1	0.03
253.281	3029.1	0.09
253.289	97013.8	2.96	C18 H37
253.432	549	0.02
254.292	18072.2	0.55	C17 [13]C H37
261.122	552.3	0.02
263.274	15353.3	0.47	C19 H35
264.281	73008	2.23	C19 H36
265.02	4689.2	0.14
265.289	248681	7.58	C19 H37
266.02	519.6	0.02
266.292	43438	1.32	C18 [13]C H37
266.999	6359.9	0.19
267.296	5750.7	0.18
267.305	157601	4.8	C19 H39
268.308	30562.2	0.93	C18 [13]C H39
277.289	17587.8	0.54	C20 H37
278.297	73543.9	2.24	C20 H38
279.305	223695	6.82	C20 H39
280.307	42821.7	1.31	C19 [13]C H39
281.051	27544.2	0.84
281.312	3479.3	0.11
281.32	68629.8	2.09	C20 H41
282.051	2394.7	0.07
282.324	15374.3	0.47	C19 [13]C H41
283.03	1765.9	0.05
283.048	2221.4	0.07
285.01	920.2	0.03
285.775	709.6	0.02
291.305	20776.9	0.63	C21 H39
292.313	86203	2.63	C21 H40
293.321	149860	4.57	C21 H41
294.324	22428.7	0.68	C20 [13]C H41
294.613	730.3	0.02
295.336	10237.5	0.31	C21 H43
299.062	9441.9	0.29
300.062	757.7	0.02
301.059	310.4	0.01
305.32	18855.6	0.57	C22 H41
306.328	68537.6	2.09	C22 H42
307.336	122808	3.74	C22 H43
308.341	22658.2	0.69	C21 [13]C H43
309.352	5187.8	0.16	C22 H45
310.356	875.1	0.03	C21 [13]C H45
312.521	519.7	0.02
313.289	516.9	0.02	C23 H37
315.557	162.1	0
317.288	896.9	0.03
319.336	39126.3	1.19	C23 H43
320.344	146506	4.46	C23 H44
321.351	55736.8	1.7	C23 H45
322.36	59454.6	1.81	C23 H46
322.714	172.5	0.01
323.365	11764.2	0.36	C22 [13]C H46
324.369	290.3	0.01	C22 [13]C H47
324.986	227.2	0.01
329.014	846.3	0.03
333.352	15040.1	0.46	C24 H45
334.359	269202	8.2	C24 H46
335.368	168080	5.12	C24 H47
336.373	42367	1.29	C24 H48
336.78	975	0.03
337.378	6281.6	0.19	C23 [13]C H48
340.733	896.5	0.03
340.791	871.8	0.03
341.018	1786	0.05
342.255	949.7	0.03
345.032	498.4	0.02
347.367	42315.2	1.29	C25 H47
348.375	77035.8	2.35	C25 H48
348.841	184.4	0.01
349.382	29812.4	0.91	C25 H49
350.391	24959.4	0.76	C25 H50
351.253	566	0.02
351.394	7769.7	0.24	C24 [13]C H50
352.023	196.8	0.01
352.593	871.1	0.03
355.07	6054.2	0.18
356.071	311.6	0.01
357.067	282.6	0.01
359.029	670.4	0.02
361.383	3583.1	0.11	C26 H49
362.391	1326265	40.42	C26 H50
363.397	550835	16.79	C26 H51
364.402	109407	3.33	C25 [13]C H51
365.408	15204.7	0.46	C25 [13]C H52
367.394	2139.1	0.07	C25 H51 O
372.812	196.1	0.01
375.76	622.4	0.02
376.406	72404.7	2.21	C27 H52
377.414	46295.3	1.41	C27 H53
378.422	144494	4.4	C27 H54
379.426	41196	1.26	C26 [13]C H54
380.429	6092.2	0.19
381.409	18191.9	0.55	C26 H53 O
382.143	365.4	0.01
382.413	5055.8	0.15	C25 [13]C H53 O
383.564	503.1	0.02
390.422	5961.5	0.18	C28 H54
391.123	759.4	0.02
391.43	12301.9	0.37	C28 H55
392.436	2674	0.08	C28 H56
393.442	340.5	0.01	C27 [13]C H56
394.417	5870.5	0.18	C27 H54 O
395.425	39471.2	1.2	C27 H55 O
396.428	11675.3	0.36	C26 [13]C H55 O
399.055	774.8	0.02
404.437	4326.9	0.13	C29 H56
405.445	836.8	0.03	C29 H57
406.454	163255	4.98	C29 H58
407.457	51902.4	1.58	C28 [13]C H58
408.461	6492.6	0.2
409.441	2162.6	0.07	C28 H57 O
414.849	290.6	0.01
421.446	800.6	0.02
423.053	489.2	0.01
423.456	7077.6	0.22	C29 H59 O
424.459	1649.8	0.05	C28 [13]C H59 O
429.088	258.9	0.01
436.464	8138.4	0.25	C30 H60 O
437.471	11268.7	0.34	C30 H61 O
438.475	3921.8	0.12	C29 [13]C H61 O
439.426	196.1	0.01	C31 [13]C H54
448.351	798.4	0.02

## Sheet: 1-methoxy-12,20-dimethylnonacos
SPECTRUM - MS
EGC0371.raw
FTMS + p EI Full ms [45.0000-500.0000]
Scan #: 1361-1363
RT: 29.93-29.95
AV: 3
m/z	Intensity	Relative	Composition
45.0303	25296.6	0.12	C [13]C H4 O
45.0338	667690	3.25	C2 H5 O
45.062	39739.1	0.19
46.6574	38167.4	0.19
47.9664	43435.4	0.21
49.1259	39860.8	0.19
51.5969	3528.2	0.02
52.7439	8142.9	0.04
52.7593	7877.6	0.04
53.0381	7959.6	0.04	C4 H5
53.0388	67095	0.33	C4 H5
54.0466	38529.7	0.19	C4 H6
55.0544	1.61501e+06	7.87	C4 H7
55.065	9482	0.05
55.7549	8135.9	0.04
55.911	8181.9	0.04
56.0578	75868.7	0.37	C3 [13]C H7
56.0622	531384	2.59	C4 H8
56.063	11401.8	0.06	C4 H8
56.2214	3553.4	0.02
56.8067	3333.7	0.02
57.0656	7343.4	0.04	C3 [13]C H8
57.07	4786874	23.32	C4 H9
57.3305	6480.7	0.03
58.0349	3312.4	0.02	C2 [13]C H5 O
58.0734	230651	1.12	C3 [13]C H9
58.2218	6987.1	0.03
60.6531	8935.8	0.04
65.0386	37995.1	0.19	C5 H5
65.2266	8210.7	0.04
66.0464	210176	1.02	C5 H6
67.0543	1.59334e+06	7.76	C5 H7
68.0576	82049.3	0.4	C4 [13]C H7
68.0621	570005	2.78	C5 H8
69.0699	6.19259e+06	30.17	C5 H9
70.0733	330538	1.61	C4 [13]C H9
70.0777	2.69841e+06	13.14	C5 H10
71.0492	135633	0.66	C4 H7 O
71.0745	10542.4	0.05
71.0811	120132	0.59	C4 [13]C H10
71.0855	7671520	37.37	C5 H11
71.0964	9157.2	0.04
72.0889	429498	2.09	C4 [13]C H11
73.0469	4158.9	0.02
75.3307	8009.2	0.04
77.0385	33905.9	0.17	C6 H5
78.0048	4023.4	0.02	C4 [13]C H O
78.914	4164	0.02
79.002	3823.9	0.02
79.0542	178727	0.87	C6 H7
79.4768	7976.1	0.04
80.0577	4171.2	0.02	C5 [13]C H7
80.0621	516523	2.52	C6 H8
81.0654	7828.1	0.04	C5 [13]C H8
81.0699	3.63779e+06	17.72	C6 H9
81.6447	6244	0.03
81.9587	8221.7	0.04
82.0733	257439	1.25	C5 [13]C H9
82.0777	4673479	22.77	C6 H10
82.562	9590.4	0.05
83.0811	316950	1.54	C5 [13]C H10
83.0855	10065911	49.03	C6 H11
83.1001	8099.3	0.04
84.0889	610921	2.98	C5 [13]C H11
84.0934	2.01781e+06	9.83	C6 H12
84.7634	8392.9	0.04
85.0648	61749.7	0.3	C5 H9 O
85.0969	81787.3	0.4	C5 [13]C H12
85.1012	8497852	41.39	C6 H13
85.1974	8396.8	0.04
85.8108	6639	0.03
86.1045	532126	2.59	C5 [13]C H13
86.3983	7320.5	0.04
86.9021	3536.9	0.02
87.0805	197353	0.96	C5 H11 O
87.108	8575.8	0.04
90.6415	7667.7	0.04
91.0542	34562.3	0.17	C7 H7
93.0699	74413.8	0.36	C7 H9
94.0777	210309	1.02	C7 H10
95.0856	3.68e+06	17.93	C7 H11
96.0889	250898	1.22	C6 [13]C H11
96.0934	4963818	24.18	C7 H12
96.4106	4073.6	0.02
96.6099	3766.6	0.02
97.0647	6535.5	0.03	C6 H9 O
97.0835	20836.1	0.1
97.0968	161668	0.79	C6 [13]C H12
97.0973	239076	1.16	C6 [13]C H12
97.1012	20528704	100	C7 H13
97.1186	14325.8	0.07
97.2181	10104.1	0.05
97.4256	9616.1	0.05
97.4288	3768.7	0.02
98.1046	1.49872e+06	7.3	C6 [13]C H13
98.109	1.47634e+06	7.19	C7 H14
99.1079	59872.2	0.29
99.1124	110272	0.54	C6 [13]C H14
99.1168	4525892	22.05	C7 H15
100.12	337704	1.65	C6 [13]C H15
101.096	19461.9	0.09	C6 H13 O
101.569	7001.1	0.03
104.745	7315.1	0.04
104.807	3799.8	0.02
105.07	4241.8	0.02	C8 H9
107.085	41523.6	0.2	C8 H11
107.187	3545.9	0.02
107.225	4260.9	0.02
107.36	6616.6	0.03
108.093	79356.1	0.39	C8 H12
109.101	1.33869e+06	6.52	C8 H13
109.103	19725.2	0.1	C8 H13
110.105	138836	0.68	C7 [13]C H13
110.109	2997420	14.6	C8 H14
110.516	9300.7	0.05
111.043	3699.4	0.02
111.095	4385	0.02
111.117	17010062	82.86	C8 H15
111.138	3742.8	0.02
112.12	1514989	7.38	C7 [13]C H15
112.125	2.43721e+06	11.87	C8 H16
113.124	51346.3	0.25
113.128	204689	1	C7 [13]C H16
113.132	3.44603e+06	16.79	C8 H17
114.136	320286	1.56	C7 [13]C H17
116.906	8272.9	0.04
118.805	8796.8	0.04
119.085	9494.6	0.05	C9 H11
121.101	62487.6	0.3	C9 H13
122.109	267396	1.3	C9 H14
123.113	14118.6	0.07	C8 [13]C H14
123.117	1510860	7.36	C9 H15
123.12	15917.1	0.08	C9 H15
124.12	145908	0.71	C8 [13]C H15
124.125	3936239	19.17	C9 H16
125.107	9001.8	0.04
125.128	447193	2.18	C8 [13]C H16
125.132	11305061	55.07	C9 H17
125.463	9018.4	0.04
126.132	23542.4	0.11
126.136	1.06288e+06	5.18	C8 [13]C H17
126.14	1.38229e+06	6.73	C9 H18
126.35	6835	0.03
127.112	6918.7	0.03	C8 H15 O
127.139	48717.5	0.24
127.144	147270	0.72	C8 [13]C H18
127.148	2.54946e+06	12.42	C9 H19
127.66	6607.2	0.03
128.151	259911	1.27	C8 [13]C H19
129.186	7275.8	0.04
132.495	6523.4	0.03
133.014	4739.6	0.02
133.101	4103.2	0.02	C10 H13
134.109	7356.1	0.04	C10 H14
135.117	58023.2	0.28	C10 H15
136.125	232567	1.13	C10 H16
136.395	7089.7	0.03
136.808	9167	0.04
137.128	26998.7	0.13	C9 [13]C H16
137.132	990614	4.83	C10 H17
138.136	105055	0.51	C9 [13]C H17
138.14	2.0026e+06	9.76	C10 H18
138.143	33738.5	0.16
139.144	154447	0.75	C9 [13]C H18
139.148	4.2397e+06	20.65	C10 H19
140.152	392022	1.91	C9 [13]C H19
140.156	2.82487e+06	13.76	C10 H20
140.159	8668.3	0.04
141.156	7163.3	0.03
141.159	298264	1.45	C9 [13]C H20
141.164	1.90498e+06	9.28	C10 H21
141.351	3990.5	0.02
141.978	4659.3	0.02
142.162	9961	0.05
142.167	221036	1.08	C9 [13]C H21
142.17	9351.9	0.05	C10 H22
143.143	8176.6	0.04	C9 H19 O
144.672	3811.1	0.02
145.034	7442.4	0.04
147.066	25304.3	0.12
149.132	9717.1	0.05	C11 H17
150.14	143077	0.7	C11 H18
151.144	13206.6	0.06	C10 [13]C H18
151.148	837328	4.08	C11 H19
152.156	5.35012e+06	26.06	C11 H20
153.16	555955	2.71	C10 [13]C H20
153.164	7649164	37.26	C11 H21
153.606	7468.3	0.04
154.163	4411.1	0.02
154.167	859731	4.19	C10 [13]C H21
154.172	2.4504e+06	11.94	C11 H22
155.171	48452.9	0.24
155.175	267319	1.3	C10 [13]C H22
155.179	1.77282e+06	8.64	C11 H23
156.183	219003	1.07	C10 [13]C H23
157.159	10050.1	0.05	C10 H21 O
157.186	4502.1	0.02
163.148	13784.2	0.07	C12 H19
165.164	244404	1.19	C12 H21
166.172	1.46199e+06	7.12	C12 H22
167.175	162990	0.79	C11 [13]C H22
167.179	2759287	13.44	C12 H23
168.183	361406	1.76	C11 [13]C H23
168.187	2.52825e+06	12.32	C12 H24
169.191	312731	1.52	C11 [13]C H24
169.195	1.80491e+06	8.79	C12 H25
169.261	8015.9	0.04
170.194	6695.6	0.03
170.198	219446	1.07	C11 [13]C H25
171.174	23628.6	0.12	C11 H23 O
173.728	3985.8	0.02
175.317	8579.4	0.04
178.172	610229	2.97	C13 H22
178.176	8886.8	0.04
179.175	68321.3	0.33	C12 [13]C H22
179.179	892992	4.35	C13 H23
180.179	8777.8	0.04
180.183	133339	0.65	C12 [13]C H23
180.187	3.38596e+06	16.49	C13 H24
181.191	429023	2.09	C12 [13]C H24
181.195	3439169	16.75	C13 H25
182.194	27282.8	0.13
182.198	459294	2.24	C12 [13]C H25
182.203	597824	2.91	C13 H26
183.203	3969.4	0.02
183.206	79034.1	0.38	C12 [13]C H26
183.211	1.54823e+06	7.54	C13 H27
184.214	214428	1.04	C12 [13]C H27
185.19	38065.1	0.19	C12 H25 O
191.001	52371.3	0.26
193.05	40966.3	0.2
193.195	158482	0.77	C14 H25
194.198	31016.6	0.15	C13 [13]C H25
194.203	380881	1.86	C14 H26
195.211	1.65553e+06	8.06	C14 H27
196.182	54285.4	0.26	C13 H24 O
196.214	229367	1.12	C13 [13]C H27
196.219	507176	2.47	C14 H28
197.113	7116.5	0.03
197.19	65718.7	0.32	C13 H25 O
197.222	74624.7	0.36	C13 [13]C H28
197.226	1.54077e+06	7.51	C14 H29
198.23	234106	1.14	C13 [13]C H29
199.206	39930.3	0.19	C13 H27 O
207.102	41010.9	0.2
207.211	122509	0.6	C15 H27
208.032	43615.9	0.21
208.214	29513.3	0.14	C14 [13]C H27
208.219	259602	1.26	C15 H28
209.012	36599	0.18
209.029	26797	0.13
209.226	1.34828e+06	6.57	C15 H29
210.229	185802	0.91	C14 [13]C H29
210.235	133442	0.65	C15 H30
211.179	3923.6	0.02
211.242	1.25249e+06	6.1	C15 H31
211.248	11618.4	0.06
212.245	203822	0.99	C14 [13]C H31
213.221	386928	1.88	C14 H29 O
213.249	6909.6	0.03
213.771	8172.4	0.04
214.225	62041.2	0.3	C13 [13]C H29 O
221.226	77130.1	0.38	C16 H29
221.536	10599.9	0.05
222.15	3673.8	0.02
222.234	222119	1.08	C16 H30
223.242	1129726	5.5	C16 H31
224.245	145019	0.71	C15 [13]C H31
224.25	76684.6	0.37	C16 H32
225.043	64416.6	0.31
225.258	764291	3.72	C16 H33
226.261	154285	0.75	C15 [13]C H33
227.237	55325.5	0.27	C15 H31 O
227.264	10565.8	0.05
234.234	19481.3	0.09	C17 H30
235.242	75251	0.37	C17 H31
236.25	230989	1.13	C17 H32
236.927	8214.7	0.04
237.258	757590	3.69	C17 H33
237.687	7302.4	0.04
238.261	83689.2	0.41	C16 [13]C H33
238.266	53915.7	0.26	C17 H34
239.273	388802	1.89	C17 H35
240.277	82526.8	0.4	C16 [13]C H35
241.253	59282.6	0.29	C16 H33 O
244.392	7093.7	0.03
246.415	7194.1	0.04
247.551	7773.5	0.04
248.989	22575.9	0.11
249.258	50464.8	0.25	C18 H33
249.894	3770.8	0.02
250.266	291180	1.42	C18 H34
251.262	3866.7	0.02
251.274	518806	2.53	C18 H35
252.275	11299.9	0.06	C17 [13]C H35
252.282	180949	0.88	C18 H36
253.289	281532	1.37	C18 H37
254.292	55108.5	0.27	C17 [13]C H37
255.268	53114.4	0.26	C17 H35 O
262.265	28676.5	0.14	C19 H34
263.273	33073.6	0.16	C19 H35
264.281	163668	0.8	C19 H36
265.02	31787.6	0.15
265.289	297040	1.45	C19 H37
266.297	96235.5	0.47	C19 H38
267	13444.2	0.07
267.305	141244	0.69	C19 H39
268.308	20792.3	0.1	C18 [13]C H39
269.284	45072.6	0.22	C18 H37 O
270.288	12568.3	0.06	C17 [13]C H37 O
276.281	12654.2	0.06	C20 H36
277.289	5067.9	0.02	C20 H37
278.297	2.04414e+06	9.96	C20 H38
279.3	261833	1.28	C19 [13]C H38
279.305	330066	1.61	C20 H39
280.303	10196.6	0.05
280.313	207346	1.01	C20 H40
281.051	106958	0.52
281.32	721024	3.51	C20 H41
281.561	9694.5	0.05
282.051	18679	0.09
282.324	139795	0.68	C19 [13]C H41
283.048	4374.2	0.02
283.299	41112.3	0.2	C19 H39 O
283.327	5903.7	0.03
292.312	100002	0.49	C21 H40
293.32	166735	0.81	C21 H41
294.329	150311	0.73	C21 H42
295.336	168782	0.82	C21 H43
296.34	32190.2	0.16	C20 [13]C H43
297.315	47805.4	0.23	C20 H41 O
299.062	12378.5	0.06
304.116	3972.3	0.02
305.32	9162.6	0.04	C22 H41
306.328	2.11991e+06	10.33	C22 H42
307.335	554046	2.7	C22 H43
308.339	131957	0.64	C21 [13]C H43
309.351	58300.9	0.28	C22 H45
310.355	14370.1	0.07	C21 [13]C H45
311.331	44351.6	0.22	C21 H43 O
312.334	8432.1	0.04	C20 [13]C H43 O
320.344	90940.6	0.44	C23 H44
321.352	141096	0.69	C23 H45
322.359	72316.5	0.35	C23 H46
323.367	99761.9	0.49	C23 H47
324.371	9748.7	0.05	C22 [13]C H47
325.346	26802.7	0.13	C22 H45 O
325.641	9103.4	0.04
327.036	9085.9	0.04
327.367	8024	0.04
333.18	8855.7	0.04
334.359	119297	0.58	C24 H46
335.367	111536	0.54	C24 H47
336.372	29472.6	0.14	C23 [13]C H47
336.828	3882.4	0.02
337.382	39351	0.19	C24 H49
339.362	867021	4.22	C23 H47 O
340.365	167946	0.82	C22 [13]C H47 O
340.45	7881.4	0.04
341.018	7327.8	0.04
341.368	13871.1	0.07
348.375	82678.7	0.4	C25 H48
349.382	71249.7	0.35	C25 H49
350.388	18336.4	0.09	C24 [13]C H49
353.378	16544.8	0.08	C24 H49 O
355.07	5859.7	0.03
361.256	9877.1	0.05
362.39	97660.6	0.48	C26 H50
363.397	63134.8	0.31	C26 H51
364.405	23473	0.11	C26 H52
365.413	5132.6	0.03	C26 H53
376.406	84184.6	0.41	C27 H52
377.412	36292.6	0.18	C26 [13]C H52
378.422	42654.8	0.21	C27 H54
387.307	8417	0.04
388.715	8110.6	0.04
389.371	8047.6	0.04	C26 [13]C H48 O
390.422	69251.5	0.34	C28 H54
390.719	9362	0.05
391.428	59253.8	0.29	C28 H55
392.435	22222.5	0.11	C27 [13]C H55
393.66	8399.6	0.04
400.613	7675.7	0.04
400.792	8847.7	0.04
404.438	109015	0.53	C29 H56
405.444	62858.3	0.31	C29 H57
406.453	139817	0.68	C29 H58
407.456	40412.2	0.2	C28 [13]C H58
418.453	52944.4	0.26	C30 H58
419.461	94735.5	0.46	C30 H59
420.465	27852.3	0.14	C29 [13]C H59
423.456	122620	0.6	C29 H59 O
424.459	19313.4	0.09	C28 [13]C H59 O
432.469	16452.5	0.08	C31 H60
433.514	3680	0.02
434.484	174519	0.85	C31 H62
435.489	54001.5	0.26	C30 [13]C H62
437.522	7256.3	0.04
443.524	7779.9	0.04
451.487	72594	0.35	C31 H63 O
452.491	4578.8	0.02	C30 [13]C H63 O

## Sheet: 1-methoxy-14,20-dimethylnonacos
SPECTRUM - MS
EGC0372.raw
FTMS + p EI Full ms [45.0000-500.0000]
Scan #: 1369-1373
RT: 29.93-29.97
AV: 5
m/z	Intensity	Relative	Composition
45.0338	2.03416e+06	2.74	C2 H5 O
46.091	70894.4	0.1
46.4293	78147.7	0.11
46.6775	46708	0.06
46.7124	67552.5	0.09
47.1729	78310.9	0.11
47.1863	39202.8	0.05
47.8962	65341.3	0.09
48.165	66086.1	0.09
49.2968	61654	0.08
49.3912	37553.2	0.05
49.6795	83027.6	0.11
50.0544	46328.6	0.06
50.1656	39602.6	0.05
51.5763	13834.3	0.02
51.9526	12466.4	0.02
51.9596	17250.3	0.02
52.6662	13350.4	0.02
53.038	30377.3	0.04	C4 H5
53.0387	179412	0.24	C4 H5
53.1297	15134.9	0.02
53.1691	16668.8	0.02
53.6048	11794.2	0.02
54.0465	143184	0.19	C4 H6
54.263	17785.6	0.02
55.0536	183563	0.25	C4 H7
55.0544	6.14892e+06	8.27	C4 H7
55.3774	16819.8	0.02
55.693	19651.5	0.03
56.0577	305389	0.41	C3 [13]C H7
56.0614	30405	0.04	C4 H8
56.0622	2155422	2.9	C4 H8
56.8406	12820.4	0.02
56.9679	13178.5	0.02
56.9687	13286.8	0.02
57.07	20176704	27.15	C4 H9
57.0978	11580.3	0.02
57.6165	17732.4	0.02
57.8385	12697.5	0.02
57.9118	8186.1	0.01
58.0487	8741.6	0.01
58.0734	874226	1.18	C3 [13]C H9
58.0763	8530	0.01	C4 H10
58.395	16002.7	0.02
58.8064	17210.1	0.02
58.9351	9995.2	0.01
59.0889	16950.2	0.02
59.2168	7273.4	0.01
59.236	20442.4	0.03
59.3886	14773.6	0.02
59.7993	8369.8	0.01
59.8549	14228.5	0.02
60.1133	18459.4	0.02
60.2159	15983.2	0.02
60.4967	16085.7	0.02
60.6594	7837.1	0.01
61.3069	7834.2	0.01
62.053	9243.4	0.01
62.1941	11463	0.02
62.2883	20715.3	0.03
62.6624	8738.3	0.01
63.0415	15175.6	0.02
63.1067	17467.1	0.02
63.639	8770.1	0.01
64.0112	16233.6	0.02
64.1247	16989.9	0.02
64.2967	16098.2	0.02
65.0386	46933.3	0.06	C5 H5
65.7784	10927.2	0.01
66.0465	926048	1.25	C5 H6
67.0498	45713	0.06	C4 [13]C H6
67.0543	5906148	7.95	C5 H7
67.4878	14009.6	0.02
67.6754	8833.4	0.01
68.0576	340102	0.46	C4 [13]C H7
68.0621	1.88137e+06	2.53	C5 H8
68.1868	19540.8	0.03
68.7817	19051.2	0.03
68.949	16447.1	0.02
69.0699	23466404	31.58	C5 H9
69.4325	8929.8	0.01
69.5474	16092.3	0.02
69.7065	7785.7	0.01
70.0733	1.21494e+06	1.63	C4 [13]C H9
70.0777	11822785	15.91	C5 H10
70.5434	11115.3	0.01
70.7839	11925	0.02
71.0492	437164	0.59	C4 H7 O
71.0812	532713	0.72	C4 [13]C H10
71.0855	31158658	41.93	C5 H11
71.124	10532.7	0.01
72.0889	1.62164e+06	2.18	C4 [13]C H11
72.2946	17912.8	0.02
72.3102	8484.6	0.01
73.4161	15310.7	0.02
77.0385	81874.4	0.11	C6 H5
77.875	15142.2	0.02
78.0361	10154.8	0.01
78.4598	10922.6	0.01
78.5576	15602.7	0.02
78.6348	9418.7	0.01
79.0542	674821	0.91	C6 H7
79.2956	17378.3	0.02
79.4011	14247.5	0.02
80.0621	3.15043e+06	4.24	C6 H8
80.3422	16142.5	0.02
81.0655	191700	0.26	C5 [13]C H8
81.0699	14948742	20.12	C6 H9
81.1527	12068.7	0.02
82.0733	1.06299e+06	1.43	C5 [13]C H9
82.0777	16662950	22.42	C6 H10
83.005	11102.2	0.01
83.0719	12414.2	0.02
83.0811	1.00807e+06	1.36	C5 [13]C H10
83.0855	41473860	55.81	C6 H11
83.0994	23023.2	0.03
83.2215	8680.1	0.01
84.0475	17805.1	0.02
84.0875	37728.8	0.05	C5 [13]C H11
84.0889	2.57838e+06	3.47	C5 [13]C H11
84.0934	7.8354e+06	10.54	C6 H12
84.1999	8436.7	0.01
85.0648	198933	0.27	C5 H9 O
85.0967	197855	0.27	C5 [13]C H12
85.1012	35084272	47.21	C6 H13
85.1158	9562.6	0.01
85.1517	11804.4	0.02
86.103	14448.7	0.02	C5 [13]C H13
86.1045	2306368	3.1	C5 [13]C H13
86.1075	33777.1	0.05	C6 H14
86.7139	18163	0.02
87.0805	640259	0.86	C5 H11 O
87.1079	19143.3	0.03
87.6932	18193.9	0.02
87.7675	17563.6	0.02
88.0071	9163.2	0.01
88.0839	16462.2	0.02	C4 [13]C H11 O
88.5013	8979.2	0.01
88.8339	14085.8	0.02
89.0761	16914.7	0.02
89.1925	17212.1	0.02
89.2886	12492.4	0.02
90.7237	14120	0.02
91.0542	129173	0.17	C7 H7
91.7521	18529.1	0.02
93.0699	258102	0.35	C7 H9
93.1121	11674.2	0.02
94.0777	810923	1.09	C7 H10
94.2187	9288	0.01
94.702	18638.8	0.03
95.081	9540.1	0.01	C6 [13]C H10
95.082	21635.2	0.03	C6 [13]C H10
95.0856	13896220	18.7	C7 H11
95.7283	13491.7	0.02
96.0871	14480.8	0.02	C6 [13]C H11
96.0889	1.02813e+06	1.38	C6 [13]C H11
96.0934	20176314	27.15	C7 H12
96.6097	8857.4	0.01
97.0406	15207.3	0.02
97.084	25852.8	0.03
97.0969	1.40067e+06	1.88	C6 [13]C H12
97.1012	74312272	100	C7 H13
97.107	19342.2	0.03
97.1189	23262.3	0.03
97.1627	24651.6	0.03
98.1046	5612207	7.55	C6 [13]C H13
98.109	5.90281e+06	7.94	C7 H14
98.1108	90168.4	0.12	C7 H14
99.1079	114442	0.15
99.1124	448312	0.6	C6 [13]C H14
99.1169	19394030	26.1	C7 H15
100.066	7955.4	0.01
100.118	14774	0.02	C6 [13]C H15
100.12	1.4873e+06	2	C6 [13]C H15
100.123	22604	0.03	C7 H16
101.096	124173	0.17	C6 H13 O
103.319	8151.7	0.01
103.475	16496.3	0.02
103.809	9664	0.01
104.15	17986.8	0.02
107.086	118035	0.16	C8 H11
108.093	286180	0.39	C8 H12
108.135	15328.6	0.02
108.934	16190.9	0.02
109.101	4.80421e+06	6.46	C8 H13
109.984	12934.1	0.02
110.032	7852.9	0.01
110.105	450893	0.61	C7 [13]C H13
110.109	10993025	14.79	C8 H14
111.095	17376.8	0.02
111.117	61334400	82.54	C8 H15
111.138	27839.7	0.04
111.192	16306.6	0.02
111.222	8885.4	0.01
111.621	8821.2	0.01
111.746	14062.5	0.02
112.12	5.50879e+06	7.41	C7 [13]C H15
112.125	9268452	12.47	C8 H16
113.096	9011.6	0.01	C7 H13 O
113.124	156716	0.21
113.128	846986	1.14	C7 [13]C H16
113.132	15433273	20.77	C8 H17
114.134	15503.9	0.02	C7 [13]C H17
114.136	1.34147e+06	1.81	C7 [13]C H17
114.138	22087.1	0.03	C8 H18
115.139	9505	0.01
117.932	11845.6	0.02
118.649	13599.3	0.02
119.541	9111	0.01
121.101	228410	0.31	C9 H13
122.109	1135373	1.53	C9 H14
123.112	52012.9	0.07	C8 [13]C H14
123.117	4890070	6.58	C9 H15
124.12	364767	0.49	C8 [13]C H15
124.125	15686034	21.11	C9 H16
125.107	11642.1	0.02
125.128	1.7121e+06	2.3	C8 [13]C H16
125.132	48260540	64.94	C9 H17
125.782	16551.9	0.02
125.857	19438.9	0.03
126.132	16050.9	0.02
126.136	4.64281e+06	6.25	C8 [13]C H17
126.14	5.6378e+06	7.59	C9 H18
127.139	260340	0.35
127.144	549473	0.74	C8 [13]C H18
127.148	11648274	15.67	C9 H19
128.147	18799.4	0.03
128.151	1108035	1.49	C8 [13]C H19
128.367	12803.6	0.02
129.127	12796.5	0.02	C8 H17 O
129.321	11193.4	0.02
129.48	11299.6	0.02
130.131	11260.1	0.02	C7 [13]C H17 O
135.117	307441	0.41	C10 H15
136.125	1.15661e+06	1.56	C10 H16
137.128	80911	0.11	C9 [13]C H16
137.129	68284.1	0.09	C9 [13]C H16
137.132	4576135	6.16	C10 H17
137.136	69066.6	0.09
138.136	457374	0.62	C9 [13]C H17
138.14	10482244	14.11	C10 H18
139.144	811162	1.09	C9 [13]C H18
139.148	26658410	35.87	C10 H19
140.147	12971.4	0.02
140.151	2803290	3.77	C9 [13]C H19
140.156	9332431	12.56	C10 H20
141.155	55202.4	0.07
141.16	905990	1.22	C9 [13]C H20
141.164	9480705	12.76	C10 H21
141.784	9349.1	0.01
142.164	20004.4	0.03
142.167	999877	1.35	C9 [13]C H21
142.17	23382	0.03	C10 H22
142.42	17062.1	0.02
142.893	16031.2	0.02
143.143	110477	0.15	C9 H19 O
145.877	17867.9	0.02
149.132	123563	0.17	C11 H17
149.162	20510.5	0.03
150.14	537367	0.72	C11 H18
150.26	18556.2	0.02
151.144	13036.1	0.02	C10 [13]C H18
151.148	3586149	4.83	C11 H19
151.152	50710.8	0.07
152.156	21174656	28.49	C11 H20
152.609	19074.5	0.03
153.16	2.28566e+06	3.08	C10 [13]C H20
153.164	32661646	43.95	C11 H21
154.163	61241.1	0.08
154.167	3.73265e+06	5.02	C10 [13]C H21
154.172	8999217	12.11	C11 H22
155.171	67233.4	0.09
155.175	953656	1.28	C10 [13]C H22
155.179	9445068	12.71	C11 H23
156.183	1.09149e+06	1.47	C10 [13]C H23
156.186	20981.2	0.03	C11 H24
156.404	17571.1	0.02
157.159	163551	0.22	C10 H21 O
157.186	39553.7	0.05
157.67	16325.1	0.02
159.029	20181.2	0.03
159.878	18371.5	0.02
162.582	14421.3	0.02
163.148	35872.3	0.05	C12 H19
164.156	41898.6	0.06	C12 H20
165.16	6991.3	0.01	C11 [13]C H20
165.164	1.44746e+06	1.95	C12 H21
165.168	17544.7	0.02
166.168	146895	0.2	C11 [13]C H21
166.172	3730243	5.02	C12 H22
167.175	108219	0.15	C11 [13]C H22
167.179	10580399	14.24	C12 H23
168.183	1.24146e+06	1.67	C11 [13]C H23
168.187	8563852	11.52	C12 H24
168.754	14959.5	0.02
169.191	1.10324e+06	1.48	C11 [13]C H24
169.195	8877467	11.95	C12 H25
170.194	84555	0.11
170.198	1.17704e+06	1.58	C11 [13]C H25
171.174	144370	0.19	C11 H23 O
171.587	21223.1	0.03
176.185	19084.8	0.03
178.172	212173	0.29	C13 H22
178.19	18504.5	0.02
179.179	1.07648e+06	1.45	C13 H23
179.325	13678	0.02
180.184	118740	0.16	C12 [13]C H23
180.187	5841657	7.86	C13 H24
180.966	18634.2	0.03
181.191	772855	1.04	C12 [13]C H24
181.195	11001671	14.8	C13 H25
182.194	19568.9	0.03
182.198	1.43788e+06	1.93	C12 [13]C H25
182.203	2.21168e+06	2.98	C13 H26
183.207	226966	0.31	C12 [13]C H26
183.211	6359503	8.56	C13 H27
184.214	857254	1.15	C12 [13]C H27
185.19	228125	0.31	C12 H25 O
185.218	26082.3	0.04
186.805	22476.6	0.03
187.814	9383.8	0.01
191.001	13010.3	0.02
193.195	482433	0.65	C14 H25
193.448	10040.1	0.01
194.198	63115.6	0.08	C13 [13]C H25
194.203	1.15395e+06	1.55	C14 H26
195.211	6859732	9.23	C14 H27
196.068	14716.3	0.02
196.214	877337	1.18	C13 [13]C H27
196.219	3.84254e+06	5.17	C14 H28
196.936	12741.4	0.02
197.222	497447	0.67	C13 [13]C H28
197.226	4621399	6.22	C14 H29
198.23	720485	0.97	C13 [13]C H29
199.206	207102	0.28	C13 H27 O
199.334	18379.3	0.02
202.126	9225.2	0.01
203.593	20299.2	0.03
203.78	12824.5	0.02
206.203	4.01504e+06	5.4	C15 H26
207.032	46718.3	0.06
207.102	10742.8	0.01
207.206	538397	0.72	C14 [13]C H26
207.211	1814987	2.44	C15 H27
207.971	20676.3	0.03
208.219	15120812	20.35	C15 H28
209.222	1.67312e+06	2.25	C14 [13]C H28
209.226	11075023	14.9	C15 H29
210.165	8598.7	0.01
210.224	17876.3	0.02
210.23	1.55845e+06	2.1	C14 [13]C H29
210.234	1.54456e+06	2.08	C15 H30
210.697	9150.1	0.01
211.233	56258.6	0.08
211.242	3.50147e+06	4.71	C15 H31
211.248	28475.8	0.04
212.245	560316	0.75	C14 [13]C H31
213.221	268933	0.36	C14 H29 O
216.177	12359.3	0.02
220.219	176957	0.24	C16 H28
221.227	396810	0.53	C16 H29
222.234	1.98909e+06	2.68	C16 H30
222.394	19742.5	0.03
223.242	4.55008e+06	6.12	C16 H31
224.214	317353	0.43	C15 H28 O
224.25	3.09975e+06	4.17	C16 H32
225.216	14997.5	0.02	C14 [13]C H28 O
225.221	352158	0.47	C15 H29 O
225.258	2.88055e+06	3.88	C16 H33
226.225	19746.5	0.03	C14 [13]C H29 O
226.261	551877	0.74	C15 [13]C H33
227.237	258778	0.35	C15 H31 O
227.264	9430.4	0.01
228.24	23510.4	0.03	C14 [13]C H31 O
234.234	69983	0.09	C17 H30
234.263	17620.3	0.02
235.242	336620	0.45	C17 H31
236.25	793753	1.07	C17 H32
236.89	22281.9	0.03
237.258	3.02343e+06	4.07	C17 H33
238.261	239368	0.32	C16 [13]C H33
238.266	945957	1.27	C17 H34
239.274	1.10852e+06	1.49	C17 H35
240.277	225103	0.3	C16 [13]C H35
241.246	36724.6	0.05	C15 [13]C H32 O
241.253	3.26998e+06	4.4	C16 H33 O
242.214	16478.7	0.02
242.256	571641	0.77	C15 [13]C H33 O
245.271	9374.5	0.01
248.249	17922.2	0.02	C18 H32
249.258	328148	0.44	C18 H33
250.266	4516409	6.08	C18 H34
251.274	2.81738e+06	3.79	C18 H35
252.276	37574.8	0.05	C17 [13]C H35
252.282	1.02166e+06	1.37	C18 H36
253.289	3.40825e+06	4.59	C18 H37
254.292	666826	0.9	C17 [13]C H37
255.268	304889	0.41	C17 H35 O
255.295	12817	0.02
256.271	22013.1	0.03	C16 [13]C H35 O
257.129	8581.1	0.01
258.598	12545.6	0.02
261.017	17944.2	0.02
262.265	44253.6	0.06	C19 H34
262.565	14318.3	0.02
263.273	202986	0.27	C19 H35
264.281	851086	1.15	C19 H36
265.019	9214.9	0.01
265.289	1.32741e+06	1.79	C19 H37
266.298	968201	1.3	C19 H38
267.305	930921	1.25	C19 H39
268.308	178889	0.24	C18 [13]C H39
269.284	268577	0.36	C18 H37 O
272.351	15504.7	0.02
276.281	127990	0.17	C20 H36
277.289	195294	0.26	C20 H37
278.297	2.69122e+06	3.62	C20 H38
278.623	18607.7	0.03
279.305	1.3116e+06	1.76	C20 H39
280.307	102256	0.14	C19 [13]C H39
280.313	197310	0.27	C20 H40
281.051	94736.7	0.13
281.321	546876	0.74	C20 H41
282.324	90852	0.12	C19 [13]C H41
282.561	19698.9	0.03
283.3	173347	0.23	C19 H39 O
283.657	16540.6	0.02
290.319	9487.6	0.01
291.305	27225.3	0.04	C21 H39
292.312	256329	0.34	C21 H40
292.386	16470.9	0.02
293.32	736107	0.99	C21 H41
294.329	371250	0.5	C21 H42
295.336	601147	0.81	C21 H43
296.34	85162.1	0.11	C20 [13]C H43
296.673	11255.5	0.02
297.315	152796	0.21	C20 H41 O
303.874	21913.3	0.03
306.328	5.9397e+06	7.99	C22 H42
307.335	2.13728e+06	2.88	C22 H43
307.682	18684.4	0.03
308.341	379932	0.51	C21 [13]C H43
309.352	442389	0.6	C22 H45
310.355	105012	0.14	C21 [13]C H45
311.331	262908	0.35	C21 H43 O
312.334	13595	0.02	C20 [13]C H43 O
320.344	351398	0.47	C23 H44
321.352	575050	0.77	C23 H45
322.36	408737	0.55	C23 H46
323.368	457312	0.62	C23 H47
324.37	134318	0.18	C22 [13]C H47
325.346	105926	0.14	C22 H45 O
326.35	41590.9	0.06	C21 [13]C H45 O
328.882	18024.2	0.02
334.359	395018	0.53	C24 H46
335.367	363538	0.49	C24 H47
336.371	74608.3	0.1	C23 [13]C H47
337.383	276685	0.37	C24 H49
338.386	20145.2	0.03	C23 [13]C H49
339.362	3.22335e+06	4.34	C23 H47 O
340.366	800076	1.08	C22 [13]C H47 O
341.248	15154.1	0.02
341.369	66112.2	0.09
348.375	288772	0.39	C25 H48
349.382	224063	0.3	C25 H49
350.389	28905.5	0.04	C25 H50
351.398	167917	0.23	C25 H51
353.378	45419.9	0.06	C24 H49 O
355.071	19771.1	0.03
358.647	17888.7	0.02
360.669	18521.6	0.02
361.196	9412.2	0.01
362.391	450138	0.61	C26 H50
363.397	257453	0.35	C26 H51
364.406	25965	0.03	C26 H52
365.414	112014	0.15	C26 H53
376.406	267330	0.36	C27 H52
377.413	193245	0.26	C27 H53
378.422	193129	0.26	C27 H54
378.597	8421.4	0.01
390.422	245437	0.33	C28 H54
390.812	18134	0.02
391.137	14050	0.02
391.284	17878.2	0.02
391.429	168103	0.23	C28 H55
392.435	74712.5	0.1	C27 [13]C H55
395.425	31387.8	0.04	C27 H55 O
404.438	332053	0.45	C29 H56
405.444	246264	0.33	C29 H57
406.454	754387	1.02	C29 H58
407.457	221276	0.3	C28 [13]C H58
409.441	22924.2	0.03	C28 H57 O
418.453	132241	0.18	C30 H58
419.46	325661	0.44	C30 H59
420.465	54774.2	0.07	C29 [13]C H59
421.86	16160.6	0.02
423.456	438108	0.59	C29 H59 O
424.459	115365	0.16	C28 [13]C H59 O
432.468	18154.9	0.02	C31 H60
433.475	23046.4	0.03	C31 H61
434.485	1.04767e+06	1.41	C31 H62
435.49	625575	0.84	C31 H63
436.495	130334	0.18	C30 [13]C H63
447.535	9742.5	0.01
448.604	9541.9	0.01
449.419	20592.5	0.03
451.488	400370	0.54	C31 H63 O
452.491	120796	0.16	C30 [13]C H63 O
456.094	19527.9	0.03
464.319	15628	0.02
465.503	127407	0.17	C32 H65 O
466.504	29145.8	0.04	C31 [13]C H65 O
467.518	90045.2	0.12	C32 H67 O
468.521	18829.7	0.03	C31 [13]C H67 O
469.885	13037.2	0.02

## Sheet: 1-methoxy-14,19-dimethyloctacos
SPECTRUM - MS
EGC0372.raw
FTMS + p EI Full ms [45.0000-500.0000]
Scan #: 1313-1316
RT: 29.19-29.22
AV: 4
m/z	Intensity	Relative	Composition
45.0338	776009	2.85	C2 H5 O
46.3876	53917	0.2
46.4326	19753.5	0.07
46.8348	16418.2	0.06
47.0134	50082.6	0.18
47.023	37201	0.14
47.6328	19293	0.07
47.6535	55084.8	0.2
48.5738	17551.2	0.06
48.879	53171.1	0.2
48.921	6673.4	0.02
49.1614	32470.9	0.12
49.7382	5663.8	0.02
49.9281	57302.6	0.21
50.7756	2623.2	0.01
53.0388	70302.2	0.26	C4 H5
53.6026	10159	0.04
54.0466	48027.7	0.18	C4 H6
55.0536	25804.4	0.09	C4 H7
55.0544	2.23417e+06	8.2	C4 H7
55.8439	2342.1	0.01
55.868	1936.1	0.01
56.0578	106038	0.39	C3 [13]C H7
56.0614	2414.5	0.01	C4 H8
56.0622	834032	3.06	C4 H8
56.3598	10775.7	0.04
56.3983	8711.5	0.03
57.0656	41082.8	0.15	C3 [13]C H8
57.0701	7255060	26.62	C4 H9
57.677	4487.9	0.02
58.0734	326295	1.2	C3 [13]C H9
58.6049	4741.9	0.02
58.8845	4833.4	0.02
60.157	2254.2	0.01
62.5672	8678.7	0.03
62.9955	4868.1	0.02
64.3955	2352.9	0.01
64.8849	8847	0.03
64.8859	9555.1	0.04
65.0386	10946.4	0.04	C5 H5
66.0465	276554	1.01	C5 H6
66.5277	4876.5	0.02
67.0531	5228.8	0.02	C5 H7
67.0543	2.22982e+06	8.18	C5 H7
67.2682	1839.8	0.01
68.0576	108477	0.4	C4 [13]C H7
68.0621	700216	2.57	C5 H8
68.063	15722.8	0.06	C5 H8
69.0591	3128	0.01
69.0699	8580699	31.48	C5 H9
70.0733	476665	1.75	C4 [13]C H9
70.0777	4.28119e+06	15.71	C5 H10
71.0492	147891	0.54	C4 H7 O
71.0767	5490.1	0.02
71.0812	247429	0.91	C4 [13]C H10
71.0856	11126002	40.82	C5 H11
72.0889	572796	2.1	C4 [13]C H11
72.1977	5032.4	0.02
73.0469	9037.7	0.03
76.8918	10377.6	0.04
77.0385	42710.9	0.16	C6 H5
77.702	2509.1	0.01
77.8962	2042.9	0.01
77.9335	10620.2	0.04
77.9716	9073.7	0.03
77.9944	9041	0.03
79.0542	253047	0.93	C6 H7
80.0621	648036	2.38	C6 H8
81.0655	44753.4	0.16	C5 [13]C H8
81.0699	4.9629e+06	18.21	C6 H9
82.0733	300174	1.1	C5 [13]C H9
82.0747	12250.7	0.04	C5 [13]C H9
82.0778	5575779	20.46	C6 H10
82.4733	1991.7	0.01
82.8456	4998.8	0.02
83.0811	354832	1.3	C5 [13]C H10
83.0856	14037021	51.5	C6 H11
84.089	941374	3.45	C5 [13]C H11
84.0934	3.29569e+06	12.09	C6 H12
84.2591	6061.5	0.02
85.0649	92562.9	0.34	C5 H9 O
85.0954	1932.5	0.01	C5 [13]C H12
85.0968	226065	0.83	C5 [13]C H12
85.099	17324	0.06	C6 H13
85.1012	13087245	48.02	C6 H13
86.1046	867202	3.18	C5 [13]C H13
86.1075	9895.3	0.04	C6 H14
87.0805	265184	0.97	C5 H11 O
87.1081	12368.3	0.05
87.7313	9491.4	0.03
88.0838	8111.1	0.03	C4 [13]C H11 O
90.477	2115.9	0.01
90.9115	11259.6	0.04
91.0543	49379.2	0.18	C7 H7
93.0699	97460	0.36	C7 H9
94.0778	219477	0.81	C7 H10
94.5572	9913.8	0.04
95.0856	4998860	18.34	C7 H11
95.6947	4653.5	0.02
96.089	376083	1.38	C6 [13]C H11
96.0934	5918348	21.71	C7 H12
96.6227	2237.7	0.01
97.0406	5067.4	0.02
97.0838	28447.6	0.1
97.0969	112276	0.41	C6 [13]C H12
97.0984	109674	0.4	C6 [13]C H12
97.1012	27256552	100	C7 H13
97.1193	27890.6	0.1
98.1027	19040	0.07	C6 [13]C H13
98.1046	2012455	7.38	C6 [13]C H13
98.109	2.08276e+06	7.64	C7 H14
98.1109	32907.4	0.12	C7 H14
98.7517	2333.5	0.01
99.1079	15807.2	0.06
99.1125	180531	0.66	C6 [13]C H14
99.1169	7204729	26.43	C7 H15
100.118	8865.2	0.03	C6 [13]C H15
100.12	521474	1.91	C6 [13]C H15
101.096	58086.2	0.21	C6 H13 O
101.124	2915.7	0.01
105.275	9321.8	0.03
105.771	8277.1	0.03
106.033	8342.3	0.03
106.809	5196.3	0.02
107.051	4556.6	0.02	C7 H7 O
107.085	42810.9	0.16	C8 H11
107.893	2144.1	0.01
108.093	128114	0.47	C8 H12
109.101	2121173	7.78	C8 H13
109.986	2520.6	0.01
109.989	6177.9	0.02
110.105	224209	0.82	C7 [13]C H13
110.109	4.73264e+06	17.36	C8 H14
111.095	9448.3	0.03
111.096	14355.6	0.05
111.117	22977350	84.3	C8 H15
111.139	13132.1	0.05
112.075	2483.5	0.01
112.12	2.07309e+06	7.61	C7 [13]C H15
112.125	3.66906e+06	13.46	C8 H16
113.096	8670	0.03	C7 H13 O
113.124	48456.2	0.18
113.128	302905	1.11	C7 [13]C H16
113.132	6012356	22.06	C8 H17
114.136	544384	2	C7 [13]C H17
115.112	20147.4	0.07	C7 H15 O
115.332	11541.5	0.04
117.365	6268.4	0.02
119.52	9427.8	0.03
120.909	8443.9	0.03
121.101	94771.9	0.35	C9 H13
121.121	8879.4	0.03
122.109	340834	1.25	C9 H14
123.113	38621	0.14	C8 [13]C H14
123.117	1.65483e+06	6.07	C9 H15
124.12	191486	0.7	C8 [13]C H15
124.125	5018321	18.41	C9 H16
124.419	9332	0.03
125.107	11511.4	0.04
125.128	592441	2.17	C8 [13]C H16
125.132	17450904	64.02	C9 H17
126.136	1.70036e+06	6.24	C8 [13]C H17
126.14	1.96238e+06	7.2	C9 H18
126.143	21812.4	0.08	C9 H18
126.911	8269.5	0.03
127.139	34328.4	0.13
127.144	207561	0.76	C8 [13]C H18
127.148	4.65131e+06	17.06	C9 H19
128.151	452563	1.66	C8 [13]C H19
128.154	13870.3	0.05	C9 H20
129.127	28840.9	0.11	C8 H17 O
129.155	2952.5	0.01
129.332	8719.7	0.03
129.529	8431.5	0.03
133.101	1968	0.01	C10 H13
135.062	3205	0.01
135.117	115680	0.42	C10 H15
136.125	348988	1.28	C10 H16
136.427	5246.9	0.02
137.128	35091.6	0.13	C9 [13]C H16
137.129	28783.9	0.11	C9 [13]C H16
137.132	1.47261e+06	5.4	C10 H17
138.136	137167	0.5	C9 [13]C H17
138.14	2.72191e+06	9.99	C10 H18
139.116	8590.5	0.03
139.144	236321	0.87	C9 [13]C H18
139.148	8.0938e+06	29.69	C10 H19
139.774	8259.1	0.03
139.892	2329.9	0.01
140.152	866823	3.18	C9 [13]C H19
140.156	3.56151e+06	13.07	C10 H20
141.159	348026	1.28	C9 [13]C H20
141.164	3.83471e+06	14.07	C10 H21
142.167	393378	1.44	C9 [13]C H21
142.17	9357	0.03	C10 H22
143.143	48979.3	0.18	C9 H19 O
145.069	9115.6	0.03
147.065	17403.9	0.06
149.023	3217.2	0.01
149.132	37868.4	0.14	C11 H17
150.14	170932	0.63	C11 H18
151.148	1.13743e+06	4.17	C11 H19
152.156	6863082	25.18	C11 H20
152.666	5869.1	0.02
153.16	761988	2.8	C10 [13]C H20
153.164	12354783	45.33	C11 H21
153.443	9376.2	0.03
154.163	13239.9	0.05
154.167	1.42812e+06	5.24	C10 [13]C H21
154.172	2.3163e+06	8.5	C11 H22
154.175	37943.1	0.14
155.171	46996.3	0.17
155.175	252529	0.93	C10 [13]C H22
155.179	3566056	13.08	C11 H23
156.183	418792	1.54	C10 [13]C H23
157.159	23138.4	0.08	C10 H21 O
159.459	9694.6	0.04
162.903	10496.7	0.04
164.156	53921.8	0.2	C12 H20
165.164	563261	2.07	C12 H21
166.168	56769.6	0.21	C11 [13]C H21
166.172	1.25453e+06	4.6	C12 H22
166.445	10540.6	0.04
167.175	62768.4	0.23	C11 [13]C H22
167.179	3964604	14.55	C12 H23
168.183	496326	1.82	C11 [13]C H23
168.187	3.48599e+06	12.79	C12 H24
168.201	5885.8	0.02
169.191	430241	1.58	C11 [13]C H24
169.195	3.19872e+06	11.74	C12 H25
170.194	4541.1	0.02
170.198	405569	1.49	C11 [13]C H25
171.174	61607.6	0.23	C11 H23 O
171.202	8811.1	0.03
174.26	6326.2	0.02
174.524	8926.2	0.03
176.985	3567.2	0.01
178.172	56236.3	0.21	C13 H22
179.179	316729	1.16	C13 H23
180.183	25201.2	0.09	C12 [13]C H23
180.187	1922852	7.05	C13 H24
180.192	40959.7	0.15
181.191	275224	1.01	C12 [13]C H24
181.195	4196325	15.4	C13 H25
182.198	557786	2.05	C12 [13]C H25
182.203	836318	3.07	C13 H26
183.206	120508	0.44	C12 [13]C H26
183.211	1.84831e+06	6.78	C13 H27
183.216	31744.5	0.12
184.21	8423.5	0.03
184.214	269752	0.99	C12 [13]C H27
185.19	72107.7	0.26	C12 H25 O
186.199	5553.4	0.02	C12 H26 O
187.389	2873	0.01
189.829	8607.9	0.03
191.001	51055.7	0.19
192.187	32288.5	0.12	C14 H24
193.017	2303.8	0.01
193.05	11518	0.04
193.157	5277.3	0.02	C13 H21 O
193.17	8562.4	0.03
193.191	11524.2	0.04	C13 [13]C H24
193.195	149014	0.55	C14 H25
194.198	12714.5	0.05	C13 [13]C H25
194.203	569552	2.09	C14 H26
195.211	2.50045e+06	9.17	C14 H27
196.214	336547	1.23	C13 [13]C H27
196.219	1.7328e+06	6.36	C14 H28
196.595	2191.4	0.01
197.222	207005	0.76	C13 [13]C H28
197.226	1.3123e+06	4.81	C14 H29
198.23	190388	0.7	C13 [13]C H29
199.206	88127.8	0.32	C13 H27 O
199.338	2169.7	0.01
201.804	5385.8	0.02
206.203	1.19942e+06	4.4	C15 H26
206.208	14681.8	0.05
207.102	46510	0.17
207.206	148080	0.54	C14 [13]C H26
207.211	693944	2.55	C15 H27
208.032	27616.6	0.1
208.219	5232365	19.2	C15 H28
209.012	19950.5	0.07
209.029	11599.2	0.04
209.099	2826.7	0.01	C15 H13 O
209.222	551560	2.02	C14 [13]C H28
209.226	4.0778e+06	14.96	C15 H29
210.011	3392.8	0.01
210.224	19831.8	0.07
210.23	507542	1.86	C14 [13]C H29
210.234	952447	3.49	C15 H30
211.06	2379.9	0.01
211.242	2678906	9.83	C15 H31
212.245	411937	1.51	C14 [13]C H31
213.221	105544	0.39	C14 H29 O
213.249	33193.4	0.12
219.764	9974.5	0.04
220.219	40328.7	0.15	C16 H28
221.084	10614.2	0.04
221.226	113387	0.42	C16 H29
222.229	13875	0.05	C15 [13]C H29
222.234	498844	1.83	C16 H30
223.242	1.02751e+06	3.77	C16 H31
224.203	1989.2	0.01
224.214	98295.4	0.36	C15 H28 O
224.25	1.04511e+06	3.83	C16 H32
225.043	59177	0.22
225.221	111800	0.41	C15 H29 O
225.253	95948.1	0.35	C15 [13]C H32
225.258	483548	1.77	C16 H33
226.261	86329.8	0.32	C15 [13]C H33
227.21	5427.8	0.02
227.237	106863	0.39	C15 H31 O
228.24	12060.8	0.04	C14 [13]C H31 O
234.234	17635.8	0.06	C17 H30
235.167	11265.1	0.04
235.242	79960.6	0.29	C17 H31
236.25	710235	2.61	C17 H32
237.258	918635	3.37	C17 H33
238.266	445291	1.63	C17 H34
239.273	1056474	3.88	C17 H35
240.277	193335	0.71	C16 [13]C H35
241.253	1.10751e+06	4.06	C16 H33 O
241.259	17880	0.07
241.28	3073.5	0.01
242.256	177381	0.65	C15 [13]C H33 O
243.26	11619	0.04
247.859	10618.9	0.04
248.25	4047.4	0.01	C18 H32
248.988	15300.4	0.06
249.258	91532.4	0.34	C18 H33
250.266	272721	1	C18 H34
251.274	523489	1.92	C18 H35
252.282	481139	1.77	C18 H36
253.29	335559	1.23	C18 H37
254.292	67921.6	0.25	C17 [13]C H37
255.268	104610	0.38	C17 H35 O
256.272	6735.6	0.02	C16 [13]C H35 O
257.191	9426.4	0.03	C18 H25 O
258.139	2454.4	0.01
258.505	8425.3	0.03
262.266	45339.3	0.17	C19 H34
263.273	51643.1	0.19	C19 H35
264.281	1.27147e+06	4.66	C19 H36
265.02	15681	0.06
265.29	933383	3.42	C19 H37
266.291	149187	0.55	C18 [13]C H37
266.298	37433.2	0.14	C19 H38
266.999	5474	0.02
267.069	5375.8	0.02
267.297	10262	0.04	C18 [13]C H38
267.305	160181	0.59	C19 H39
268.308	32464.1	0.12	C18 [13]C H39
269.284	63511.7	0.23	C18 H37 O
274.286	10231.3	0.04
275.65	6387.6	0.02
277.289	44417.3	0.16	C20 H37
278.297	112706	0.41	C20 H38
279.305	199905	0.73	C20 H39
280.276	11703.9	0.04	C19 H36 O
280.313	133542	0.49	C20 H40
281.051	115902	0.43
281.321	166669	0.61	C20 H41
282.051	12617.1	0.05
282.323	39946.3	0.15	C19 [13]C H41
283.03	2710	0.01
283.3	71540.4	0.26	C19 H39 O
284.466	2287.2	0.01
285.951	10034.8	0.04
292.312	1.24094e+06	4.55	C21 H40
292.322	14069.6	0.05
293.321	676729	2.48	C21 H41
294.328	83329.4	0.31	C21 H42
295.327	2678.3	0.01
295.336	102986	0.38	C21 H43
296.308	6184.7	0.02	C20 H40 O
296.34	3740.4	0.01	C20 [13]C H43
297.315	100377	0.37	C20 H41 O
298.318	15553.1	0.06	C19 [13]C H41 O
298.807	9374.6	0.03
299.061	2921.8	0.01
306.328	138600	0.51	C22 H42
307.336	190467	0.7	C22 H43
308.344	148485	0.54	C22 H44
309.352	112974	0.41	C22 H45
310.355	13304.5	0.05	C21 [13]C H45
311.331	50227.3	0.18	C21 H43 O
316.912	6257.9	0.02
320.344	119782	0.44	C23 H44
321.352	109909	0.4	C23 H45
322.359	25999.7	0.1	C23 H46
323.216	9002.7	0.03
323.367	42935.7	0.16	C23 H47
325.346	1.28082e+06	4.7	C22 H45 O
326.35	293250	1.08	C21 [13]C H45 O
327.037	14418.8	0.05
327.353	13890.9	0.05
327.949	10442.5	0.04
334.258	9724.7	0.04
334.36	134824	0.49	C24 H46
335.367	94884.8	0.35	C24 H47
336.375	21850	0.08	C24 H48
337.383	18615.2	0.07	C24 H49
339.363	26377.2	0.1	C23 H47 O
341.018	15498.8	0.06
348.375	92705.7	0.34	C25 H48
349.383	57743.9	0.21	C25 H49
350.39	20486.4	0.08	C25 H50
351.398	12364.8	0.05	C25 H51
353.378	3742.7	0.01	C24 H49 O
355.07	31206.6	0.11
361.99	10271.8	0.04
362.391	105806	0.39	C26 H50
363.398	62174.1	0.23	C26 H51
364.406	86291	0.32	C26 H52
376.366	2346.2	0.01	C25 [13]C H47 O
376.407	73719.9	0.27	C27 H52
377.413	51571.4	0.19	C27 H53
378.291	11220.7	0.04	C27 H38 O
378.421	15905.8	0.06	C27 H54
380.561	10888.7	0.04
382.656	10515.7	0.04
390.422	76036.1	0.28	C28 H54
391.429	60068	0.22	C28 H55
392.438	288968	1.06	C28 H56
393.441	89223.3	0.33	C27 [13]C H56
404.438	27219.1	0.1	C29 H56
405.445	69004.7	0.25	C29 H57
406.449	3125.4	0.01	C28 [13]C H57
409.441	151442	0.56	C28 H57 O
410.444	35765	0.13	C27 [13]C H57 O
410.661	2552.8	0.01
411.273	10705.9	0.04
418.453	27932.7	0.1	C30 H58
420.469	360416	1.32	C30 H60
421.474	123376	0.45	C29 [13]C H60
422.458	2172.3	0.01
422.478	18678.6	0.07	C29 [13]C H61
437.472	149532	0.55	C30 H61 O
438.475	43512.2	0.16	C29 [13]C H61 O
444.924	2268	0.01
451.486	10936.5	0.04	C31 H63 O
461.09	2695.5	0.01
470.511	9833.3	0.04
471.326	2357.1	0.01
323.331	1485.8	0.05	C22 H43 O
323.359	2644.2	0.09
323.368	25788	0.88	C23 H47
324.371	6787	0.23	C22 [13]C H47
324.987	4678.7	0.16
325.346	10332.7	0.35	C22 H45 O
326.349	1004.8	0.03	C21 [13]C H45 O
326.966	2959.6	0.1
327.035	17662.2	0.6
328.036	1198.7	0.04
333.352	4020.8	0.14	C24 H45
334.359	17957.5	0.61	C24 H46
335.367	51724	1.77	C24 H47
336.375	21696.5	0.74	C24 H48
337.382	8125.2	0.28	C24 H49
338.386	1579.7	0.05	C23 [13]C H49
339.038	958.4	0.03
339.362	12732.2	0.44	C23 H47 O
339.822	1444.9	0.05
341.018	14204.7	0.49
341.087	5208.6	0.18
341.157	3261.4	0.11
342.018	889.4	0.03
343.015	1401.7	0.05
343.067	793	0.03
347.367	1476.1	0.05	C25 H47
348.375	21899.1	0.75	C25 H48
349.383	28486.8	0.97	C25 H49
350.387	6809.8	0.23	C24 [13]C H49
351.399	1081.4	0.04	C25 H51
352.371	1904.2	0.07	C24 H48 O
353.378	105681	3.62	C24 H49 O
354.381	22785.5	0.78	C23 [13]C H49 O
355.07	20518	0.7
355.314	704.1	0.02
355.384	4729.3	0.16
356.071	3376.8	0.12
357.067	1207.8	0.04
359.029	3652.9	0.12
359.651	1327.9	0.05
361.383	2542.4	0.09	C26 H49
362.391	21062.2	0.72	C26 H50
363.398	13335.6	0.46	C26 H51
364.401	2336.1	0.08	C25 [13]C H51
367.394	5853.8	0.2	C25 H51 O
371.408	770.2	0.03
376.406	33669.2	1.15	C27 H52
377.414	19438.8	0.67	C27 H53
378.42	5986.9	0.2	C27 H54
381.409	3784.9	0.13	C26 H53 O
383.578	1516.5	0.05
385.023	821.3	0.03
385.757	697.5	0.02
387.003	1494.3	0.05
387.072	2451.2	0.08
388.073	752.9	0.03
390.422	14430.3	0.49	C28 H54
391.428	8753.4	0.3	C28 H55
392.436	5025.5	0.17	C28 H56
400.984	2372.8	0.08
401.055	8809.6	0.3
401.124	1368.8	0.05
402.928	1166.8	0.04
404.438	240427	8.23	C29 H56
405.426	694.4	0.02
405.445	202411	6.93	C29 H57
406.449	52873	1.81	C28 [13]C H57
407.454	7032.4	0.24	C28 [13]C H58
409.441	7293.1	0.25	C28 H57 O
409.892	1367	0.05
410.443	809.1	0.03	C27 [13]C H57 O
415.037	1594.5	0.05
415.106	16065.8	0.55
416.072	1532.2	0.05
416.107	4253.6	0.15
417.104	1197.9	0.04
418.454	834	0.03	C30 H58
419.315	950.3	0.03
419.46	3850.5	0.13	C30 H59
420.469	7249.4	0.25	C30 H60
421.473	882.3	0.03	C29 [13]C H60
423.456	12861.7	0.44	C29 H59 O
424.459	3064.5	0.1	C28 [13]C H59 O
429.088	3908	0.13
432.469	6317	0.22	C31 H60
433.472	1115.2	0.04	C30 [13]C H60
434.484	17130.2	0.59	C31 H62
435.488	6660.8	0.23	C30 [13]C H62
437.472	99125.5	3.39	C30 H61 O
438.475	32416.8	1.11	C29 [13]C H61 O
439.144	1426.2	0.05
439.478	5268.6	0.18
446.91	723	0.02
447.347	2470	0.08
451.487	9323.9	0.32	C31 H63 O
452.114	1511.9	0.05
452.491	2145.4	0.07	C30 [13]C H63 O
461.091	4337.1	0.15
469.548	729.3	0.02
472.831	924.3	0.03

## Sheet: 1-methoxy-4,16-henicosane
SPECTRUM - MS
4_16C21-OMe.raw
FTMS + p EI Full ms [40.0000-450.0000]
Scan #: 288-290
RT: 24.22-24.24
AV: 3
m/z	Intensity	Relative	Composition
41.0389	3.92259e+06	16.26	C3 H5
41.1062	42592.3	0.18
41.1523	48040	0.2
41.6398	69377	0.29
42.0423	62085.3	0.26	C2 [13]C H5
42.0468	549258	2.28	C3 H6
42.4917	72165.7	0.3
43.0546	5.67947e+06	23.54	C3 H7
44.0579	207209	0.86	C2 [13]C H7
44.2766	57371.2	0.24
44.58	13245.9	0.05
44.5972	81297.3	0.34
44.9647	75858.9	0.31
45.0338	2.63964e+06	10.94	C2 H5 O
46.637	47313.5	0.2
47.3053	63068.4	0.26
47.9128	13125.5	0.05
48.4746	43022.8	0.18
48.5669	42219.6	0.17
49.03	44406	0.18
49.265	63551.5	0.26
49.2687	47007.3	0.19
49.6556	41933.1	0.17
50.121	45446.6	0.19
50.151	13268.4	0.05
50.406	9762.1	0.04
51.023	6506.8	0.03	C4 H3
51.4363	6842.1	0.03
52.378	7334.2	0.03
53.0381	9182.4	0.04	C4 H5
53.0388	93039.3	0.39	C4 H5
54.0467	46231.5	0.19	C4 H6
54.0564	4674.2	0.02
54.1365	9823.2	0.04
55.0537	42224.4	0.17	C4 H7
55.0545	2.57882e+06	10.69	C4 H7
55.5837	10410.7	0.04
56.0578	129197	0.54	C3 [13]C H7
56.0623	2.60657e+06	10.8	C4 H8
57.0337	10721.4	0.04	C3 H5 O
57.0657	121886	0.51	C3 [13]C H8
57.0701	5029747	20.85	C4 H9
57.0732	23855.5	0.1
58.0416	36575.7	0.15	C3 H6 O
58.0734	248346	1.03	C3 [13]C H9
58.0765	5804.4	0.02	C4 H10
58.4308	4897.9	0.02
59.0493	64846.6	0.27	C3 H7 O
59.7456	5233.3	0.02
59.9746	11558.8	0.05
61.1385	5873.1	0.02
61.8265	5925.1	0.02
65.0387	51213.9	0.21	C5 H5
65.4444	4200.4	0.02
65.776	4179.7	0.02
66.0063	9599.9	0.04	C3 [13]C H O
66.0465	141399	0.59	C5 H6
67.0533	17036.2	0.07	C5 H7
67.0543	2303747	9.55	C5 H7
68.0577	110369	0.46	C4 [13]C H7
68.0622	667728	2.77	C5 H8
68.4783	4599.3	0.02
69.0594	5058.3	0.02
69.07	11156006	46.23	C5 H9
69.074	51627.8	0.21
69.0803	11725.6	0.05
69.4841	3981.2	0.02
70.0734	638871	2.65	C4 [13]C H9
70.0745	11444.2	0.05	C4 [13]C H9
70.0778	6213160	25.75	C5 H10
70.082	32998	0.14
70.0884	11604.7	0.05
70.6475	6746.3	0.03
70.9232	4095.5	0.02
71.0493	269568	1.12	C4 H7 O
71.0746	4643.3	0.02
71.0812	324019	1.34	C4 [13]C H10
71.0821	9659.9	0.04	C4 [13]C H10
71.0856	6.95071e+06	28.81	C5 H11
71.0899	29299.4	0.12
71.0964	10967.3	0.05
71.291	3940.7	0.02
72.057	17756.8	0.07	C4 H8 O
72.089	372772	1.54	C4 [13]C H11
72.0919	5566.5	0.02	C5 H12
72.677	6469.9	0.03
73.0649	79124.5	0.33	C4 H9 O
73.3242	5958.8	0.02
74.0727	22417.1	0.09	C4 H10 O
75.6309	10804.7	0.04
77.0386	104520	0.43	C6 H5
77.4382	4601.1	0.02
78.9188	4099.9	0.02
79.0543	587544	2.44	C6 H7
79.6411	10511.3	0.04
80.0577	31163.1	0.13	C5 [13]C H7
80.0621	628326	2.6	C6 H8
81.0656	39881.4	0.17	C5 [13]C H8
81.07	5670013	23.5	C6 H9
82.0734	397590	1.65	C5 [13]C H9
82.0778	5245230	21.74	C6 H10
82.5685	7699.8	0.03
83.0717	7444.1	0.03
83.0812	337762	1.4	C5 [13]C H10
83.0856	12813746	53.11	C6 H11
83.0992	10882.6	0.05
84.089	826947	3.43	C5 [13]C H11
84.0935	7894461	32.72	C6 H12
85.0649	71806	0.3	C5 H9 O
85.0869	4621.3	0.02
85.0969	525326	2.18	C5 [13]C H12
85.1013	8.08918e+06	33.52	C6 H13
86.0727	33026.1	0.14	C5 H10 O
86.1003	5869.6	0.02
86.1046	514326	2.13	C5 [13]C H13
86.1075	6755.2	0.03	C6 H14
87.1051	6491.5	0.03
87.1079	14028.1	0.06
87.2271	4261.5	0.02
90.9223	7390.2	0.03
91.0543	164699	0.68	C7 H7
91.9656	7264	0.03
92.0621	9666.4	0.04	C7 H8
92.0671	4169.8	0.02
93.07	270158	1.12	C7 H9
94.0734	13800.5	0.06	C6 [13]C H9
94.0762	6145.9	0.03	C7 H10
94.0779	410300	1.7	C7 H10
95.0821	7018.6	0.03	C6 [13]C H10
95.0857	5453956	22.6	C7 H11
95.5647	6732	0.03
96.076	5331.1	0.02
96.0891	364984	1.51	C6 [13]C H11
96.0935	9304040	38.56	C7 H12
97.065	6716.9	0.03	C6 H9 O
97.0835	26480.1	0.11
97.097	604402	2.5	C6 [13]C H12
97.0983	34536.5	0.14	C6 [13]C H12
97.1013	24129000	100	C7 H13
97.1185	24230.4	0.1
97.1193	9488	0.04
98.1003	15035.9	0.06
98.1047	1.75928e+06	7.29	C6 [13]C H13
98.1091	2.79122e+06	11.57	C7 H14
98.1105	30817	0.13	C7 H14
98.1111	17475.3	0.07	C7 H14
99.0805	14445	0.06	C6 H11 O
99.1079	49660.3	0.21
99.1127	170091	0.7	C6 [13]C H14
99.1169	2.82921e+06	11.73	C7 H15
99.119	29101.1	0.12	C7 H15
100.083	10056.7	0.04	C5 [13]C H11 O
100.12	185179	0.77	C6 [13]C H15
101.094	8593.8	0.04	C6 H13 O
101.096	787289	3.26	C6 H13 O
102.1	53945	0.22	C5 [13]C H13 O
103.9	4389.9	0.02
105.07	62497.7	0.26	C8 H9
106.078	38201.5	0.16	C8 H10
107.084	4826.5	0.02	C8 H11
107.086	120072	0.5	C8 H11
108.091	7542.6	0.03	C8 H12
108.094	96358	0.4	C8 H12
109.101	2.10816e+06	8.74	C8 H13
110.105	180269	0.75	C7 [13]C H13
110.109	1.96208e+06	8.13	C8 H14
110.111	36772.2	0.15	C8 H14
111.095	18176.3	0.08
111.113	87493.6	0.36	C7 [13]C H14
111.117	18016910	74.67	C8 H15
111.138	22116.4	0.09
111.192	5356.6	0.02
112.12	1.58258e+06	6.56	C7 [13]C H15
112.125	3.66568e+06	15.19	C8 H16
113.096	9424.9	0.04	C7 H13 O
113.124	42879.3	0.18
113.128	303730	1.26	C7 [13]C H16
113.133	3.07343e+06	12.74	C8 H17
114.134	5826.6	0.02	C7 [13]C H17
114.136	261669	1.08	C7 [13]C H17
115.055	24384.1	0.1	C9 H7
116.539	5938.4	0.02
117.07	13383.8	0.06	C9 H9
119.086	60975.7	0.25	C9 H11
120.106	11724	0.05
121.101	110354	0.46	C9 H13
122.109	151491	0.63	C9 H14
122.352	4439.8	0.02
122.616	7391.5	0.03
123.117	1.37554e+06	5.7	C9 H15
124.12	155328	0.64	C8 [13]C H15
124.125	1.71676e+06	7.11	C9 H16
124.163	11467.1	0.05
125.133	12593245	52.19	C9 H17
126.136	1.28784e+06	5.34	C8 [13]C H17
126.14	1.07423e+06	4.45	C9 H18
127.139	59138.1	0.25
127.144	107486	0.45	C8 [13]C H18
127.148	3.17087e+06	13.14	C9 H19
128.062	7868.3	0.03	C10 H8
128.152	294028	1.22	C8 [13]C H19
129.07	5422.8	0.02	C10 H9
131.086	16493.4	0.07	C10 H11
133.101	46129.3	0.19	C10 H13
134.109	6575.9	0.03	C10 H14
134.16	4539.1	0.02
135.117	96341.1	0.4	C10 H15
136.125	223201	0.93	C10 H16
137.133	1140187	4.73	C10 H17
137.89	4356.5	0.02
138.136	92851.4	0.38	C9 [13]C H17
138.141	1.78446e+06	7.4	C10 H18
139.148	9567753	39.65	C10 H19
139.178	13208.4	0.05
139.87	10773.5	0.04
140.152	1.00343e+06	4.16	C9 [13]C H19
140.156	542640	2.25	C10 H20
141.07	6392.7	0.03	C11 H9
141.155	48223.5	0.2
141.16	25862.9	0.11	C9 [13]C H20
141.164	1.65364e+06	6.85	C10 H21
142.167	159743	0.66	C9 [13]C H21
145.101	17611.1	0.07	C11 H13
146.109	4260.6	0.02	C11 H14
147.117	10989.2	0.05	C11 H15
148.125	5917.5	0.02	C11 H16
149.133	70684	0.29	C11 H17
150.141	85523.7	0.35	C11 H18
151.148	807456	3.35	C11 H19
152.152	78038.8	0.32	C10 [13]C H19
152.156	1142533	4.74	C11 H20
153.164	7997633	33.15	C11 H21
154.167	921696	3.82	C10 [13]C H21
154.172	1.0337e+06	4.28	C11 H22
155.171	32323.1	0.13
155.175	97946.9	0.41	C10 [13]C H22
155.179	1648115	6.83	C11 H23
155.183	31624.6	0.13
156.179	4937.3	0.02
156.183	193363	0.8	C10 [13]C H23
158.34	11493.1	0.05
159.117	7095	0.03	C12 H15
160.003	7010.7	0.03
160.125	9359.7	0.04	C12 H16
161.132	5417	0.02	C12 H17
163.148	27649.5	0.11	C12 H19
164.156	37084.5	0.15	C12 H20
165.07	11691.3	0.05	C13 H9
165.164	675906	2.8	C12 H21
166.167	81128.6	0.34	C11 [13]C H21
166.172	1.43874e+06	5.96	C12 H22
167.18	8552634	35.45	C12 H23
167.184	27862.8	0.12
167.933	7529.4	0.03
168.183	1.06165e+06	4.4	C11 [13]C H23
168.187	620126	2.57	C12 H24
168.649	4538.8	0.02
169.186	81493.4	0.34
169.191	88720	0.37	C11 [13]C H24
169.195	1.26144e+06	5.23	C12 H25
170.199	145091	0.6	C11 [13]C H25
173.132	4818.6	0.02	C13 H17
175.148	12443	0.05	C13 H19
177.164	5728.2	0.02	C13 H21
178.172	13027.9	0.05	C13 H22
179.18	439930	1.82	C13 H23
180.183	57661.4	0.24	C12 [13]C H23
180.187	1.08603e+06	4.5	C13 H24
181.195	4445461	18.42	C13 H25
182.199	583326	2.42	C12 [13]C H25
182.203	1.19958e+06	4.97	C13 H26
183.202	18813.1	0.08
183.207	148919	0.62	C12 [13]C H26
183.211	1.42998e+06	5.93	C13 H27
183.216	14115	0.06
183.429	6731.5	0.03
184.214	185330	0.77	C12 [13]C H27
185.133	13076.8	0.05	C14 H17
191.001	6978.7	0.03
193.195	261165	1.08	C14 H25
194.203	2.00477e+06	8.31	C14 H26
195.211	4301146	17.83	C14 H27
196.209	5892.6	0.02
196.214	614466	2.55	C13 [13]C H27
196.219	725194	3.01	C14 H28
197.218	24162.2	0.1
197.222	81960.3	0.34	C13 [13]C H28
197.226	667127	2.76	C14 H29
198.23	83198.5	0.34	C13 [13]C H29
203.179	7043.5	0.03	C15 H23
206.203	64203.1	0.27	C15 H26
207.032	40086.5	0.17
207.211	283635	1.18	C15 H27
207.724	11443.7	0.05
208.219	994749	4.12	C15 H28
208.224	12937.9	0.05
209.227	2.32108e+06	9.62	C15 H29
210.23	254233	1.05	C14 [13]C H29
210.234	2.0293e+06	8.41	C15 H30
211.232	8173.1	0.03
211.238	278587	1.15	C14 [13]C H30
211.242	166828	0.69	C15 H31
212.246	6414.1	0.03	C14 [13]C H31
221.227	129594	0.54	C16 H29
221.935	6852	0.03
222.234	13591062	56.33	C16 H30
222.374	7178.9	0.03
223.243	7.00246e+06	29.02	C16 H31
224.245	1.10867e+06	4.59	C15 [13]C H31
224.25	790416	3.28	C16 H32
225.249	66633.3	0.28
225.253	104517	0.43	C15 [13]C H32
225.259	83676.8	0.35	C16 H33
226.261	6521.9	0.03	C15 [13]C H33
231.286	6658.9	0.03
235.242	98537.6	0.41	C17 H31
236.25	679392	2.82	C17 H32
236.257	6780.4	0.03
237.258	312142	1.29	C17 H33
238.266	2.30726e+06	9.56	C17 H34
238.273	24417.8	0.1
239.268	319717	1.33	C16 [13]C H34
239.274	116805	0.48	C17 H35
240.272	25077.1	0.1
240.278	17926.1	0.07	C16 [13]C H35
248.25	31802.1	0.13	C18 H32
249.258	62127.7	0.26	C18 H33
250.266	8160322	33.82	C18 H34
251.268	322612	1.34	C17 [13]C H34
251.275	2.80476e+06	11.62	C18 H35
251.289	9068.1	0.04
252.276	370215	1.53	C17 [13]C H35
252.282	297592	1.23	C18 H36
253.285	80193.8	0.33	C17 [13]C H36
253.29	7887.3	0.03	C18 H37
254.261	14921.5	0.06	C17 H34 O
255.737	6847.2	0.03
255.98	8290	0.03
257.699	14968.5	0.06
260.262	6491.3	0.03
263.274	46103.6	0.19	C19 H35
264.282	151159	0.63	C19 H36
265.29	288885	1.2	C19 H37
266.297	2.07983e+06	8.62	C19 H38
267.3	396253	1.64	C18 [13]C H38
268.303	8573.2	0.04
272.869	6991.6	0.03
277.289	64660.9	0.27	C20 H37
278.297	4.68825e+06	19.43	C20 H38
279.305	1.07829e+06	4.47	C20 H39
280.307	193282	0.8	C19 [13]C H39
281.316	17928.2	0.07	C19 [13]C H40
283.3	318975	1.32	C19 H39 O
284.303	60278.5	0.25	C18 [13]C H39 O
291.305	58501.5	0.24	C21 H39
292.313	224492	0.93	C21 H40
293.321	224823	0.93	C21 H41
294.328	4177372	17.31	C21 H42
295.332	991514	4.11	C20 [13]C H42
296.335	97788.2	0.41
305.32	52030.7	0.22	C22 H41
306.328	45324.9	0.19	C22 H42
307.336	58273.8	0.24	C22 H43
307.602	7501.7	0.03
309.352	5190.4	0.02	C22 H45
311.331	31632.3	0.13	C21 H43 O
316.312	4963.1	0.02	C23 H40
318.328	19206.3	0.08	C23 H42
319.336	7242.8	0.03	C23 H43
320.344	409318	1.7	C23 H44
321.348	86522.8	0.36	C22 [13]C H44
322.36	1.97903e+06	8.2	C23 H46
323.363	417944	1.73	C22 [13]C H46
324.339	24642.8	0.1	C22 H44 O
324.367	53179.4	0.22
334.36	15305.4	0.06	C24 H46
339.363	33385.2	0.14	C23 H47 O
351.357	4312.6	0.02	C23 [13]C H46 O
370.932	12291.4	0.05

## Sheet: 1-Methoxy-17,21,25-trimethyl
SPECTRUM - MS
EGC0419.raw
FTMS + p EI Full ms [40.0000-500.0000]
Scan #: 1719
RT: 39.68
m/z	Intensity	Relative	Composition
41.0389	3440.5	10.16	C3 H5
42.0468	1089.3	3.22	C3 H6
42.4007	611.2	1.81
43.0546	6168.2	18.22	C3 H7
45.0338	1962.2	5.8	C2 H5 O
50.0154	684.3	2.02	C4 H2
52.3432	528.8	1.56
54.9728	598.1	1.77
55.0544	1614.9	4.77	C4 H7
55.8283	586.5	1.73
56.1198	652.1	1.93
57.0701	3797.3	11.22	C4 H9
62.4632	604.6	1.79
63.0847	532.8	1.57
65.0387	770.5	2.28	C5 H5
66.0464	979.7	2.89	C5 H6
66.208	589.6	1.74
67.0543	5248.6	15.5	C5 H7
67.3324	658.4	1.94
67.4749	595.5	1.76
68.062	1494	4.41	C5 H8
69.0699	10427.4	30.8	C5 H9
69.2513	733.1	2.17
70.0734	784.2	2.32	C4 [13]C H9
70.0778	5841.2	17.25	C5 H10
71.0856	10457.3	30.89	C5 H11
73.0373	567.4	1.68
73.0468	2026.5	5.99
75.0261	1717.6	5.07
77.0054	1483	4.38
77.0387	1871.1	5.53	C6 H5
78.0464	2134.6	6.31	C6 H6
78.175	571.3	1.69
79.0542	3305.8	9.76	C6 H7
80.0621	864.5	2.55	C6 H8
81.0699	11026.9	32.57	C6 H9
81.9991	572.7	1.69
82.0733	836.8	2.47	C5 [13]C H9
82.0778	6067.2	17.92	C6 H10
82.8387	601.1	1.78
83.0842	1042.1	3.08	C6 H11
83.0855	15199.8	44.9	C6 H11
83.9161	748.9	2.21
84.089	1679.7	4.96	C5 [13]C H11
84.0934	3944.8	11.65	C6 H12
84.0977	558.7	1.65
85.1012	9885.4	29.2	C6 H13
86.135	651.2	1.92
89.0386	1087.4	3.21	C7 H5
91.0543	7983.3	23.58	C7 H7
92.0621	2215.6	6.54	C7 H8
92.5565	602.7	1.78
93.07	3364.1	9.94	C7 H9
94.0778	1832.6	5.41	C7 H10
95.0856	12378.7	36.56	C7 H11
96.0892	637.8	1.88	C6 [13]C H11
96.0934	6978.1	20.61	C7 H12
97.0649	761	2.25	C6 H9 O
97.1013	18823.6	55.6	C7 H13
98.1047	1113.6	3.29	C6 [13]C H13
98.1091	3781.6	11.17	C7 H14
99.0804	902.2	2.67	C6 H11 O
99.1169	4306.4	12.72	C7 H15
103.054	744.9	2.2	C8 H7
105.07	2009.1	5.93	C8 H9
107.085	1203.7	3.56	C8 H11
108.093	1221.5	3.61	C8 H12
108.354	639.1	1.89
109.101	6786.9	20.05	C8 H13
110.109	7016.9	20.73	C8 H14
111.117	22105.2	65.3	C8 H15
112.12	2039	6.02	C7 [13]C H15
112.125	1900.5	5.61	C8 H16
113.133	3351.1	9.9	C8 H17
115.054	1738.9	5.14	C9 H7
116.708	677.2	2
117.07	1632.3	4.82	C9 H9
118.078	820.2	2.42	C9 H10
119.086	1661.3	4.91	C9 H11
121.101	1833.1	5.41	C9 H13
122.109	723.6	2.14	C9 H14
123.026	670.2	1.98
123.117	5710.4	16.87	C9 H15
124.034	1918.7	5.67
124.125	3017.3	8.91	C9 H16
125.128	760.4	2.25	C8 [13]C H16
125.133	9700.6	28.65	C9 H17
126.136	1251.7	3.7	C8 [13]C H17
126.14	3703.5	10.94	C9 H18
126.904	1313.5	3.88
127.144	747.4	2.21	C8 [13]C H18
127.148	2200.3	6.5	C9 H19
128.062	2327.3	6.87	C10 H8
128.497	622.8	1.84
129.07	1469.3	4.34	C10 H9
131.086	2130.7	6.29	C10 H11
133.013	1494.6	4.41
133.101	1456.1	4.3	C10 H13
134.109	820.7	2.42	C10 H14
134.98	714.4	2.11
135.117	2247.9	6.64	C10 H15
136.577	622.2	1.84
136.978	760.7	2.25
137.042	1026.8	3.03
137.133	4204.8	12.42	C10 H17
137.752	632	1.87
138.14	1327.5	3.92	C10 H18
139.148	3582.3	10.58	C10 H19
140.029	1241.5	3.67
140.156	1356.7	4.01	C10 H20
141.07	2323.9	6.86	C11 H9
141.164	2320.6	6.85	C10 H21
142.078	812	2.4	C11 H10
143.085	1011.6	2.99	C11 H11
145.101	1010.8	2.99	C11 H13
147.066	1761.5	5.2
147.805	644.2	1.9
149.023	1969.1	5.82
149.045	4300.1	12.7
149.132	1009	2.98	C11 H17
150.045	727.4	2.15	C12 H6
151.024	4140.6	12.23
151.148	1966.6	5.81	C11 H19
152.062	1429.2	4.22	C12 H8
152.156	2109.5	6.23	C11 H20
153.004	858.8	2.54
153.164	2386.3	7.05	C11 H21
154.167	736.6	2.18	C10 [13]C H21
154.172	1308.1	3.86	C11 H22
155.016	898.2	2.65
155.085	1219.8	3.6	C12 H11
155.179	910.9	2.69	C11 H23
156.093	1055.4	3.12	C12 H12
157.101	947.7	2.8	C12 H13
161.133	604.2	1.78	C12 H17
163.148	860.1	2.54	C12 H19
164.333	623.4	1.84
164.949	1048.9	3.1
165.07	1760.8	5.2	C13 H9
165.164	1691.5	5	C12 H21
166.172	1883.2	5.56	C12 H22
167.086	991.9	2.93	C13 H11
167.179	2211.6	6.53	C12 H23
168.187	1102.2	3.26	C12 H24
169.035	1063.6	3.14
169.101	716	2.12	C13 H13
169.195	1440.6	4.26	C12 H25
172.019	747.1	2.21
173.027	2481	7.33
175.148	951.7	2.81	C13 H19
176.899	687.5	2.03
176.985	1683.9	4.97
177.164	900.9	2.66	C13 H21
178.078	934.6	2.76	C14 H10
178.965	1752.1	5.18
179.179	1043	3.08	C13 H23
181.195	1811.2	5.35	C13 H25
182.203	652.4	1.93	C13 H26
183.211	1157.2	3.42	C13 H27
188.957	600.1	1.77
189.164	679.7	2.01	C14 H21
191.001	5421.5	16.01
191.086	786.2	2.32
191.179	703.1	2.08	C14 H23
192.094	710.7	2.1	C15 H12
192.17	520.1	1.54
192.98	1609.7	4.75
193.016	813	2.4
193.05	1111.1	3.28
193.195	1461	4.32	C14 H25
194.203	2210.7	6.53	C14 H26
194.996	2361.5	6.98
195.211	1454	4.29	C14 H27
196.218	974.6	2.88	C14 H28
196.975	1033.7	3.05
197.858	624	1.84
207.032	33854.1	100
207.102	603.3	1.78
208.031	3362.8	9.93
208.037	1122.1	3.31
208.125	691.7	2.04	C16 H16
209.012	17999.2	53.17
209.029	2927.5	8.65
209.227	739.1	2.18	C15 H29
210.011	2183.3	6.45
210.991	1927.7	5.69
211.008	1880.5	5.55
211.06	2139	6.32
211.206	1962.1	5.8	C14 H27 O
215.18	641	1.89	C16 H23
215.2	1107.1	3.27
218.704	623	1.84
221.084	1065.1	3.15
222.234	700.1	2.07	C16 H30
223.028	854.7	2.52
228.021	1329.3	3.93
229.001	2068.1	6.11
229.019	1322	3.91
239.095	1134.1	3.35
243.232	1392	4.11
248.989	1750.4	5.17
251.004	817.2	2.41
264.281	830.1	2.45	C19 H36
265.02	4820.6	14.24
266.02	1020.2	3.01
266.999	6959.2	20.56
267.998	1127.7	3.33
268.978	1152	3.4
268.996	1352.3	3.99
269.014	678	2
281.051	19833.4	58.58
282.05	3823.9	11.3
283.03	3699	10.93
283.048	2772.8	8.19
284.029	705.4	2.08
285.01	3033.7	8.96
285.026	857	2.53
299.062	16919.9	49.98
300.061	3558.3	10.51
300.424	675.4	2
301.059	1920.7	5.67
306.328	649.2	1.92	C22 H42
308.777	609	1.8
322.253	1138.7	3.36
324.987	599.6	1.77
326.965	688.5	2.03
333.351	701.4	2.07	C24 H45
333.606	659.6	1.95
341.018	2171.8	6.42
355.07	5534.5	16.35
356.071	1669	4.93
357.066	861.7	2.55
359.029	2007.4	5.93
360.029	863.8	2.55
381.373	821.3	2.43
383.389	1060.2	3.13
394.932	621	1.83
397.403	1014.7	3
407.358	719.4	2.13
415.106	1147.7	3.39
429.088	1705.9	5.04
432.548	681	2.01
466.125	767	2.27
489.125	1092.9	3.23

## Sheet: 1-Methoxy-3,7,11,15,19,23,27-he
SPECTRUM - MS
EGC0517 AM112_TMSH.raw
FTMS + p EI Full ms [40.0000-550.0000]
Scan #: 486-487
RT: 17.03-17.04
AV: 2
m/z	Intensity	Relative	Composition
41.0389	145240	11.07	C3 H5
42.0468	25399.2	1.94	C3 H6
42.8896	6340.3	0.48
43.0546	412596	31.44	C3 H7
43.5336	4291.8	0.33
43.9642	4430.7	0.34
44.0579	16892.6	1.29	C2 [13]C H7
45.0338	116931	8.91	C2 H5 O
46.2825	5156.1	0.39
46.6921	6938.3	0.53
47.6248	5284.4	0.4
47.8766	4416.6	0.34
48.8866	5712.2	0.44
49.0572	6436.6	0.49
50.2441	1005.5	0.08
50.6073	814	0.06
50.608	783	0.06
52.2402	734.6	0.06
52.3335	757.1	0.06
53.0387	2479.6	0.19	C4 H5
54.5345	851.6	0.06
54.7336	768	0.06
55.0536	1091.8	0.08	C4 H7
55.0544	76907.4	5.86	C4 H7
56.0578	4512.5	0.34	C3 [13]C H7
56.0622	28064.6	2.14	C4 H8
57.07	289240	22.04	C4 H9
58.0734	14567.1	1.11	C3 [13]C H9
59.0493	2470.9	0.19	C3 H7 O
60.5776	793	0.06
60.6388	736.7	0.06
61.1318	806.7	0.06
63.3107	815.1	0.06
65.0386	2094.6	0.16	C5 H5
65.2333	727.8	0.06
65.718	813.8	0.06
66.0464	2277.3	0.17	C5 H6
67.0543	124022	9.45	C5 H7
68.0576	5693.2	0.43	C4 [13]C H7
68.0621	31645.4	2.41	C5 H8
69.0699	655574	49.95	C5 H9
70.0615	882.2	0.07
70.0733	35951.8	2.74	C4 [13]C H9
70.0777	389111	29.65	C5 H10
71.0491	7002	0.53	C4 H7 O
71.0812	19375.4	1.48	C4 [13]C H10
71.0855	842694	64.2	C5 H11
71.0969	854.6	0.07
72.0889	46016.3	3.51	C4 [13]C H11
73.0285	156.6	0.01
73.0459	302.9	0.02
73.0468	9641	0.73
73.9593	742.4	0.06
74.0465	1132.3	0.09
75.0436	675.8	0.05
76.1539	848.2	0.06
77.0046	20.1	0	C5 H O
77.0058	22.9	0
77.0385	5245.9	0.4	C6 H5
77.4028	729.1	0.06
78.0464	1070	0.08	C6 H6
78.4164	775.2	0.06
78.7483	732.1	0.06
79.0542	21297.1	1.62	C6 H7
80.0577	2143.6	0.16	C5 [13]C H7
80.0621	69699.2	5.31	C6 H8
81.0654	3378.9	0.26	C5 [13]C H8
81.0699	444321	33.85	C6 H9
81.7839	719.8	0.05
82.0733	28547.7	2.18	C5 [13]C H9
82.0777	156041	11.89	C6 H10
83.0809	12127.5	0.92	C5 [13]C H10
83.0855	832774	63.45	C6 H11
83.5251	780.9	0.06
84.0507	881.8	0.07	C4 [13]C H7 O
84.0876	1342	0.1	C5 [13]C H11
84.0889	56093	4.27	C5 [13]C H11
84.0934	211259	16.1	C6 H12
84.655	856.7	0.07
84.7589	883.2	0.07
85.0634	1187.4	0.09	C5 H9 O
85.0648	64615.8	4.92	C5 H9 O
85.0968	13926.3	1.06	C5 [13]C H12
85.1012	822149	62.64	C6 H13
85.1162	1108.2	0.08
85.8096	859.3	0.07
86.0681	2688.2	0.2	C4 [13]C H9 O
86.0726	1912.7	0.15	C5 H10 O
86.1032	1288	0.1	C5 [13]C H13
86.1046	53712.7	4.09	C5 [13]C H13
87.0436	305	0.02
87.0446	38.8	0
87.0805	1691.9	0.13	C5 H11 O
87.1079	1277.7	0.1
91.0542	3845.9	0.29	C7 H7
91.6912	805.2	0.06
92.6069	757.8	0.06
92.8324	806.1	0.06
93.07	10687.9	0.81	C7 H9
93.6408	721.1	0.05
94.0733	948	0.07	C6 [13]C H9
94.0778	41154.2	3.14	C7 H10
94.0796	718.7	0.05	C7 H10
95.0856	412287	31.41	C7 H11
96.0042	2176.9	0.17
96.0491	686.5	0.05
96.089	30613.7	2.33	C6 [13]C H11
96.0934	515357	39.26	C7 H12
96.9939	1730.5	0.13
97.0646	553	0.04	C6 H9 O
97.0838	1017.3	0.08
97.097	38469.1	2.93	C6 [13]C H12
97.1012	954903	72.75	C7 H13
97.1193	821	0.06
98.0727	854.9	0.07	C6 H10 O
98.1046	73034.9	5.56	C6 [13]C H13
98.109	187332	14.27	C7 H14
99.0805	3973.6	0.3	C6 H11 O
99.1126	12850.4	0.98	C6 [13]C H14
99.1169	320096	24.39	C7 H15
99.2436	817.5	0.06
99.6772	741.3	0.06
100.12	24283.2	1.85	C6 [13]C H15
101.096	7021	0.53	C6 H13 O
101.124	1011.8	0.08
101.468	668.8	0.05
102.617	822.5	0.06
102.966	16.7	0
102.967	1039.4	0.08
104.983	260	0.02
105.07	2116.9	0.16	C8 H9
105.999	899.4	0.07
106.078	741.8	0.06	C8 H10
107.086	7464	0.57	C8 H11
108.093	15973.9	1.22	C8 H12
109.097	1170.1	0.09	C7 [13]C H12
109.101	239672	18.26	C8 H13
110	1031	0.08
110.105	21401.1	1.63	C7 [13]C H13
110.109	243545	18.56	C8 H14
111.096	728.8	0.06
111.117	1.31253e+06	100	C8 H15
112.088	390.6	0.03	C7 H12 O
112.12	113013	8.61	C7 [13]C H15
112.125	138999	10.59	C8 H16
113.059	187	0.01
113.061	64.3	0
113.124	1761.4	0.13
113.128	12622.8	0.96	C7 [13]C H16
113.132	267667	20.39	C8 H17
114.136	23201.7	1.77	C7 [13]C H17
115.003	1310.5	0.1
115.054	2390.7	0.18	C9 H7
115.112	4053.6	0.31	C7 H15 O
115.139	913.6	0.07
115.62	791.8	0.06
117.019	376.2	0.03
117.035	47.7	0	C8 H5 O
117.07	785.4	0.06	C9 H9
118.998	2913.5	0.22
119.085	1175.7	0.09	C9 H11
120.094	381.2	0.03	C9 H12
120.976	79.3	0.01
120.979	41.1	0
121.101	6826.8	0.52	C9 H13
122.109	18528.1	1.41	C9 H14
123.117	238276	18.15	C9 H15
123.311	945	0.07
124.12	24501	1.87	C8 [13]C H15
124.125	384176	29.27	C9 H16
125.096	909.8	0.07	C8 H13 O
125.128	39907.1	3.04	C8 [13]C H16
125.132	1.25617e+06	95.71	C9 H17
126.136	122843	9.36	C8 [13]C H17
126.14	222188	16.93	C9 H18
127.139	4998.3	0.38
127.144	21397.8	1.63	C8 [13]C H18
127.148	218946	16.68	C9 H19
128.062	503.3	0.04	C10 H8
128.151	22119.1	1.69	C8 [13]C H19
129.055	257.2	0.02
129.091	949.2	0.07
129.127	8510.8	0.65	C8 H17 O
129.155	1241	0.09
131.034	1631.4	0.12
131.053	1147.8	0.09
131.085	731.9	0.06	C10 H11
132.924	162.5	0.01
133.013	5138.9	0.39
133.047	1151.6	0.09
133.05	1351.8	0.1
134.003	1261.6	0.1
134.012	227.5	0.02
134.718	1036.4	0.08
134.993	1162.9	0.09
135.01	1633.8	0.12
135.06	0.2	0
135.062	2822.4	0.22
135.117	3573.3	0.27	C10 H15
136.066	754.5	0.06
136.125	5106.6	0.39	C10 H16
137.042	2053.9	0.16
137.132	75966.4	5.79	C10 H17
137.135	1938.9	0.15	C10 H17
138.136	8108	0.62	C9 [13]C H17
138.14	35513.8	2.71	C10 H18
139.148	239764	18.27	C10 H19
140.151	25282.7	1.93	C9 [13]C H19
140.156	103702	7.9	C10 H20
141.058	1031.9	0.08
141.127	1051.1	0.08	C9 H17 O
141.16	7471.7	0.57	C9 [13]C H20
141.164	181931	13.86	C10 H21
142.019	1428.2	0.11
142.077	59.1	0	C11 H10
142.167	19146.4	1.46	C9 [13]C H21
142.17	1116.3	0.09	C10 H22
143.085	1768.7	0.13	C11 H11
143.143	3732.3	0.28	C9 H19 O
145.047	2302.6	0.18
145.101	634.5	0.05	C11 H13
146.345	852.1	0.06
146.939	1160.5	0.09
147.066	17096.4	1.3
148.064	46.4	0
148.065	142.9	0.01
148.069	1588.6	0.12
148.935	567.7	0.04
148.955	42.8	0
149.063	886.8	0.07
149.132	4012	0.31	C11 H17
149.138	908.8	0.07
150.043	80.7	0.01
150.044	451.4	0.03	C12 H6
150.14	5834.8	0.44	C11 H18
151.148	36878.8	2.81	C11 H19
152.025	286.4	0.02	C11 H4 O
152.027	724.7	0.06	C11 H4 O
152.152	3122.1	0.24	C10 [13]C H19
152.156	29517.9	2.25	C11 H20
153.164	116323	8.86	C11 H21
154.167	10809.7	0.82	C10 [13]C H21
154.172	38176.3	2.91	C11 H22
155.179	146259	11.14	C11 H23
156.183	16862.2	1.28	C10 [13]C H23
157.101	495.2	0.04	C12 H13
157.159	5227.5	0.4	C10 H21 O
158.625	1073.4	0.08
158.975	1198	0.09
160.954	828.7	0.06
162.968	68.6	0.01
162.97	579.8	0.04
163.038	268.9	0.02
163.061	634.6	0.05
163.148	3190.3	0.24	C12 H19
163.969	1036.2	0.08
164.152	817.1	0.06	C11 [13]C H19
164.156	4844	0.37	C12 H20
164.514	795.9	0.06
164.967	749.8	0.06
164.986	1425.4	0.11
165.164	44850.5	3.42	C12 H21
166.167	5562	0.42	C11 [13]C H21
166.172	41299.4	3.15	C12 H22
166.628	1085.1	0.08
166.927	348.4	0.03
167.055	101.4	0.01
167.056	390.6	0.03
167.175	5010.5	0.38	C11 [13]C H22
167.179	100820	7.68	C12 H23
168.183	12512.4	0.95	C11 [13]C H23
168.187	29685.1	2.26	C12 H24
169.195	109481	8.34	C12 H25
169.199	2085.7	0.16
170.198	16081.3	1.23	C11 [13]C H25
171.174	2029.9	0.15	C11 H23 O
175.038	371.6	0.03
175.04	274.8	0.02
175.978	602.7	0.05
176.985	8068.5	0.61
176.989	898.1	0.07
177.055	860	0.07
177.985	2404.2	0.18
178.98	101.1	0.01
178.983	1472.7	0.11
179.001	1076.6	0.08
179.034	2571.1	0.2
179.179	24194.2	1.84	C13 H23
180.183	2909.5	0.22	C12 [13]C H23
180.187	41340.4	3.15	C13 H24
180.961	192.9	0.01
180.979	100.4	0.01
180.983	94.3	0.01
181.191	4857.3	0.37	C12 [13]C H24
181.195	97359.8	7.42	C13 H25
182.198	14086.3	1.07	C12 [13]C H25
182.203	57401.8	4.37	C13 H26
183.206	8210	0.63	C12 [13]C H26
183.211	110072	8.39	C13 H27
184.214	16373.1	1.25	C12 [13]C H27
185.129	817.2	0.06	C13 [13]C H16
185.154	661.6	0.05
185.19	2691.5	0.21	C12 H25 O
188.982	16.2	0
188.986	1205.7	0.09
189.022	956.7	0.07
191.001	34472.7	2.63
191.038	1103.5	0.08
191.071	3633.4	0.28
192.001	5814.2	0.44
192.009	592.8	0.05
192.187	521.8	0.04	C14 H24
192.981	3820.3	0.29
192.998	3866.8	0.29
193.017	4102.6	0.31
193.05	14809.3	1.13
193.195	24635.7	1.88	C14 H25
193.98	1064.1	0.08
194.016	845.8	0.06
194.05	2156.7	0.16
194.054	1992.3	0.15
194.198	2799.9	0.21	C13 [13]C H25
194.203	43255.1	3.3	C14 H26
194.977	273	0.02
194.978	320.4	0.02
195.048	274.2	0.02
195.062	442.8	0.03
195.206	5036.1	0.38	C13 [13]C H26
195.211	76982	5.87	C14 H27
195.994	318.1	0.02
196.214	11195	0.85	C13 [13]C H27
196.219	73368.3	5.59	C14 H28
196.991	95.3	0.01
197.222	9322.7	0.71	C13 [13]C H28
197.226	70208.7	5.35	C14 H29
198.23	11810.2	0.9	C13 [13]C H29
199.206	3769.4	0.29	C13 H27 O
199.233	893.7	0.07
200.5	902.8	0.07
203.001	2064.6	0.16
203.038	1144.5	0.09
205.016	209.3	0.02
205.053	631.7	0.05
206.015	139.8	0.01
207.102	23331.9	1.78
207.211	8655.3	0.66	C15 H27
208.101	2150.3	0.16
208.105	261.2	0.02
208.219	7397.3	0.56	C15 H28
209.077	1.8	0
209.081	638.9	0.05
209.085	101.9	0.01
209.099	1078.4	0.08	C15 H13 O
209.226	35553.6	2.71	C15 H29
210.017	391.4	0.03
210.029	2130.9	0.16
210.23	3478.9	0.27	C14 [13]C H29
210.234	43291	3.3	C15 H30
210.995	54.8	0
211.061	1442	0.11
211.242	55123.5	4.2	C15 H31
212.064	1218.9	0.09
212.245	7436.9	0.57	C14 [13]C H31
213.185	1587	0.12
213.221	4404.9	0.34	C14 H29 O
213.786	916.8	0.07
221.085	12181.2	0.93
221.226	5117.5	0.39	C16 H29
222.083	1072.9	0.08
222.234	8828.7	0.67	C16 H30
222.937	1131.7	0.09
223.082	2002.9	0.15
223.242	21184	1.61	C16 H31
224.015	860.8	0.07
224.245	2318	0.18	C15 [13]C H31
224.25	18672.8	1.42	C16 H32
225.035	81.5	0.01
225.115	12.7	0
225.258	42188.9	3.21	C16 H33
226.049	485.6	0.04
226.261	5828.5	0.44	C15 [13]C H33
227.237	5844.6	0.45	C15 H31 O
228.041	730.6	0.06
228.24	940.5	0.07	C14 [13]C H31 O
234.974	1189.5	0.09
235.242	5474.5	0.42	C17 H31
236.25	13658.2	1.04	C17 H32
237.258	18148.8	1.38	C17 H33
238.266	8571.2	0.65	C17 H34
239.002	261.1	0.02
239.273	25353	1.93	C17 H35
240.277	5643.5	0.43	C16 [13]C H35
240.951	363	0.03
241.252	3096.5	0.24	C16 H33 O
248.989	3490.4	0.27
249.258	4401.9	0.34	C18 H33
249.988	2801.2	0.21
250.266	22427.3	1.71	C18 H34
250.969	1122.4	0.09
250.987	241.2	0.02
250.999	5.6	0
251.005	1106.8	0.08
251.038	1764.1	0.13
251.044	1.7	0
251.073	951.1	0.07
251.274	13350.5	1.02	C18 H35
251.968	330.3	0.03
252.004	1491	0.11
252.037	1039.9	0.08
252.281	21744.2	1.66	C18 H36
252.964	759.8	0.06
252.978	8.3	0
253.017	1429.1	0.11
253.088	839.1	0.06
253.29	21247.2	1.62	C18 H37
254.293	3295.5	0.25	C17 [13]C H37
255.269	1201.1	0.09	C17 H35 O
263.274	3221.5	0.25	C19 H35
264.281	18744.8	1.43	C19 H36
265.022	1956	0.15
265.028	999.6	0.08
265.051	326.9	0.02
265.055	246.8	0.02
265.29	10583.2	0.81	C19 H37
266.018	1346.9	0.1
266.297	22387.2	1.71	C19 H38
267.005	251.8	0.02
267.017	1190.9	0.09
267.034	243.1	0.02
267.037	554.1	0.04
267.069	1668.1	0.13
267.306	13009.8	0.99	C19 H39
267.993	62.4	0
268.308	3163.7	0.24	C18 [13]C H39
268.983	51.7	0
268.99	10.3	0
269.049	389	0.03
269.066	1241.2	0.09
269.284	2068.7	0.16	C18 H37 O
269.998	189.4	0.01
270.015	1037.1	0.08
278.297	8839.8	0.67	C20 H38
279.034	894.9	0.07
279.072	1664.8	0.13
279.305	5619.5	0.43	C20 H39
280.312	17421.9	1.33	C20 H40
281.043	1189.6	0.09
281.051	51216.4	3.9
281.121	2508.1	0.19
281.321	10789.6	0.82	C20 H41
282.05	10369.7	0.79
283.041	7.1	0
283.048	9039.3	0.69
283.055	532.3	0.04
283.106	36.4	0
284.049	1355.3	0.1
285.045	988.9	0.08
285.097	1025.2	0.08
286.012	401.7	0.03
292.313	5830.4	0.44	C21 H40
293.32	1219.7	0.09	C21 H41
294.328	9961.8	0.76	C21 H42
295.104	1126.7	0.09
295.336	5409	0.41	C21 H43
296.339	1118.6	0.09	C20 [13]C H43
297.315	16816.8	1.28	C20 H41 O
298.319	1691.6	0.13	C19 [13]C H41 O
300.069	60.1	0
302.062	857.1	0.07
303.003	951.7	0.07
305.321	1153.4	0.09	C22 H41
306.328	6959	0.53	C22 H42
307.336	3332.9	0.25	C22 H43
308.344	3066	0.23	C22 H44
309.352	5579.8	0.43	C22 H45
311.005	1176.3	0.09
311.074	874.5	0.07
311.331	1233.5	0.09	C21 H43 O
313.046	5.1	0
313.053	754.7	0.06
319.335	869	0.07	C23 H43
320.344	8849.6	0.67	C23 H44
321.349	1900.5	0.14	C22 [13]C H44
322.359	14096.3	1.07	C23 H46
323.004	265.4	0.02
323.366	3907.4	0.3	C23 H47
324.987	3477.5	0.26
325.058	1196.1	0.09
325.988	802.3	0.06
326.967	2791.2	0.21
327.036	5678.1	0.43
327.097	11.3	0
327.106	889.6	0.07
327.966	884.4	0.07
328.04	969.7	0.07
334.359	15089.4	1.15	C24 H46
335.366	3174.9	0.24	C24 H47
336.375	11327.7	0.86	C24 H48
337.379	2722.2	0.21	C23 [13]C H48
339.036	788	0.06
341.018	5427.7	0.41
341.088	709.7	0.05
341.149	8	0
341.158	908.6	0.07
342.016	3060.6	0.23
342.087	1225.9	0.09
343.008	24.3	0
343.016	775.7	0.06
344.982	44	0
348.375	3627.5	0.28	C25 H48
349.381	1048.9	0.08	C24 [13]C H48
350.391	8919	0.68	C25 H50
351.395	1720.2	0.13	C24 [13]C H50
355.07	5906.4	0.45
355.083	365.2	0.03
355.14	2370.6	0.18
356.069	2495.6	0.19
356.08	35.4	0
357.068	2813.8	0.21
357.119	719	0.05
358.069	701.9	0.05
359.036	60.4	0
362.391	3076.3	0.23	C26 H50
364.406	10169.1	0.77	C26 H52
365.41	1535.7	0.12	C25 [13]C H52
367.393	6635	0.51	C25 H51 O
368.396	1259.5	0.1	C24 [13]C H51 O
376.405	1151.7	0.09	C27 H52
377.41	1118.2	0.09	C26 [13]C H52
382.17	989.6	0.08
382.398	961.2	0.07
385.02	167.1	0.01
385.025	172.3	0.01
387.002	571.9	0.04
387.072	930.2	0.07
388.068	93.8	0.01
390.422	5183.9	0.39	C28 H54
391.426	879.1	0.07	C27 [13]C H54
392.438	27407.7	2.09	C28 H56
393.441	8017.3	0.61	C27 [13]C H56
399.074	881.9	0.07
400.985	809.9	0.06
401.054	2226.3	0.17
404.438	8730	0.67	C29 H56
406.454	9038.7	0.69	C29 H58
407.457	1752.5	0.13	C28 [13]C H58
415.037	348.4	0.03
415.106	2894.4	0.22
416.036	787.6	0.06
417.103	2481.8	0.19
419.995	896	0.07
420.469	2492.7	0.19	C30 H60
428.261	930	0.07
429.075	3.4	0
429.09	2292.1	0.17
430.094	401.5	0.03
431.086	1071	0.08
434.483	1232.4	0.09	C31 H62
437.472	3701.5	0.28	C30 H61 O
446.484	1170.2	0.09	C32 H62
447.347	1082.4	0.08
460.5	1514.3	0.12	C33 H64
461.023	81.4	0.01
461.09	1003.5	0.08
462.086	395.8	0.03
462.516	13354.7	1.02	C33 H66
463.519	3984.3	0.3	C32 [13]C H66
469.95	1266.6	0.1
475.005	794.6	0.06
475.074	1607.3	0.12
475.132	205.5	0.02
475.145	2582.4	0.2
476.138	155.1	0.01
476.153	160.6	0.01
479.104	176.4	0.01
481.797	986.8	0.08
489.126	3141.6	0.24
490.115	69.8	0.01
490.127	845.3	0.06
490.548	39320.2	3	C35 H70
491.551	13453	1.02	C34 [13]C H70
492.554	3272.2	0.25
504.367	875.4	0.07
535.107	1464.4	0.11
541.716	972.7	0.07
549.147	43.3	0
549.161	1528.6	0.12

[truncated: 10 more sheets: TVE 1-Methoxy-8,14,20-trimethyl, TVE 1-Methoxy-14,20-dimethylnon, EAT 1-methoxy-2,26-dimethylheni, 1-methoxy-26-methyloctacosane, 1-methoxy-26-methylnonacosane, 1-methoxy-28-methyltriacontane, EAT 1-methoxy-28-methylhentria, 1-methoxy-2,28-diemthylhentriac, 2,10,24-trimethylheptacosan-1-o, 12-Methylheptacosan-1-ol]
